# Supplementary material for: Tris(2-formyl­phenolato-κ2 O,O′)(1,10-phenanthroline-κ2 N,N′)samarium(III)
Source: Acta Crystallogr Sect E Struct Rep Online. 2013 Jul 3;69(Pt 8):m430. doi: 10.1107/S1600536813016139 (PMC3793676; doi:10.1107/S1600536813016139)
Supplement: Supplementary file 1 [file e-69-0m430-sup1.cif]

##############################################################################
#                                                                            #
# This CIF contains the data in a paper accepted for publication in          #
# Acta Crystallographica Section E. It conforms to the requirements of       #
# Notes for Authors for Acta Crystallographica Section E, and has been       #
# peer reviewed under the auspices of the IUCr Commission on Journals.       #
#                                                                            #
# Full details of the Crystallographic Information File format               #
# are given in the paper "The Crystallographic Information File (CIF):       #
# a New Standard Archive File for Crystallography" by S. R. Hall, F. H.      #
# Allen and I. D. Brown [Acta Cryst. (1991), A47, 655-685].                  #
#                                                                            #
# The current version of the core CIF dictionary is obtainable from          #
# ftp://ftp.iucr.org/pub/cif_core.dic.                                       #
#                                                                            #
# Software is freely available for graphical display of the structure(s)     #
# in this CIF. For information consult the CIF software page                 #
# http://www.iucr.org/resources/cif/software.                                #
#                                                                            #
# This file may be used for bona fide research purposes within the           #
# scientific community so long as proper attribution is given to the journal # 
# article from which it was obtained.                                        #
#                                                                            #
##############################################################################
data_I
_audit_creation_method     SHELXL-97
_chemical_name_systematic
;\
Tris(2-formylphenolato-\k^2^<i>O</i>,<i>O</i>')(1,10-phenanthroline-\
\k^2^<i>N</i>,<i>N</i>')samarium(III)
;
_chemical_name_common     ?
_chemical_formula_moiety     'C33 H23 N2 O6 Sm'
_chemical_formula_sum     'C33 H23 N2 O6 Sm'
_chemical_formula_iupac     '[Sm (C7 H5 O2)3 (C12 H8 N2)]'
_chemical_formula_weight     693.88
_chemical_melting_point     ?
_symmetry_cell_setting     monoclinic
_symmetry_space_group_name_H-M     'C 2/c'
_symmetry_space_group_name_Hall     '-C 2yc'
loop_
    _symmetry_equiv_pos_as_xyz
    'x, y, z'
    '-x, y, -z+1/2'
    'x+1/2, y+1/2, z'
    '-x+1/2, y+1/2, -z+1/2'
    '-x, -y, -z'
    'x, -y, z-1/2'
    '-x+1/2, -y+1/2, -z'
    'x+1/2, -y+1/2, z-1/2'
_cell_length_a     24.1921(9)
_cell_length_b     14.6474(6)
_cell_length_c     17.4681(7)
_cell_angle_alpha     90.00
_cell_angle_beta     115.28
_cell_angle_gamma     90.00
_cell_volume     5596.8(4)
_cell_formula_units_Z     8
_cell_measurement_reflns_used     9986
_cell_measurement_theta_min     2.34
_cell_measurement_theta_max     28.36
_cell_measurement_temperature     298(2)
_exptl_crystal_description     prism
_exptl_crystal_colour     brown
_exptl_crystal_size_max     0.35
_exptl_crystal_size_mid     0.30
_exptl_crystal_size_min     0.20
_exptl_crystal_density_diffrn     1.647
_exptl_crystal_density_meas     ?
_exptl_crystal_density_method     'not measured'
_exptl_crystal_F_000     2760
_exptl_absorpt_coefficient_mu     2.148
_exptl_absorpt_correction_type     multi-scan
_exptl_absorpt_process_details     '(SADABS; Sheldrick, 1996)'
_exptl_absorpt_correction_T_min     0.5202
_exptl_absorpt_correction_T_max     0.6733
_exptl_special_details     ?
_diffrn_ambient_temperature     298(2)
_diffrn_radiation_type     MoK\a
_diffrn_radiation_wavelength     0.71073
_diffrn_radiation_source     'fine-focus sealed tube'
_diffrn_radiation_monochromator     graphite
_diffrn_measurement_device_type     'Bruker SMART CCD area-detector'
_diffrn_measurement_method     'phi and omega scans'
_diffrn_detector_area_resol_mean     ?
_diffrn_reflns_number     20817
_diffrn_reflns_av_R_equivalents     0.0171
_diffrn_reflns_av_sigmaI/netI     0.0139
_diffrn_reflns_theta_min     2.34
_diffrn_reflns_theta_max     25.25
_diffrn_reflns_theta_full     25.25
_diffrn_measured_fraction_theta_max     0.999
_diffrn_measured_fraction_theta_full     0.999
_diffrn_reflns_limit_h_min     -28
_diffrn_reflns_limit_h_max     28
_diffrn_reflns_limit_k_min     -17
_diffrn_reflns_limit_k_max     17
_diffrn_reflns_limit_l_min     -20
_diffrn_reflns_limit_l_max     20
_diffrn_standards_number     ?
_diffrn_standards_interval_count     ?
_diffrn_standards_interval_time     ?
_diffrn_standards_decay_%     ?
_refine_special_details
;
Refinement of <i>F</i>^2^ against ALL reflections. The weighted <i>R</i>-factor
<i>wR</i> and goodness of fit <i>S</i> are based on <i>F</i>^2^, conventional
<i>R</i>-factors <i>R</i> are based on <i>F</i>, with <i>F</i> set to zero for
negative <i>F</i>^2^. The threshold expression of <i>F</i>^2^ >
\s(<i>F</i>^2^) is used only for calculating <i>R</i>-factors(gt) <i>etc</i>.
and is not relevant to the choice of reflections for refinement.
<i>R</i>-factors based on <i>F</i>^2^ are statistically about twice as large
as those based on <i>F</i>, and <i>R</i>- factors based on ALL data will be
even larger.
;
_reflns_number_total     5066
_reflns_number_gt     4612
_reflns_threshold_expression     I>2sigma(I)
_refine_ls_structure_factor_coef     Fsqd
_refine_ls_matrix_type     full
_refine_ls_R_factor_all     0.0207
_refine_ls_R_factor_gt     0.0174
_refine_ls_wR_factor_gt     0.0459
_refine_ls_wR_factor_ref     0.0487
_refine_ls_goodness_of_fit_ref     1.090
_refine_ls_restrained_S_all     1.090
_refine_ls_number_reflns     5066
_refine_ls_number_parameters     379
_refine_ls_number_restraints     0
_refine_ls_hydrogen_treatment     constr
_refine_ls_weighting_scheme     calc
_refine_ls_weighting_details
         'calc w=1/[\s^2^(Fo^2^)+(0.0247P)^2^+4.8252P] where P=(Fo^2^+2Fc^2^)/3'
_atom_sites_solution_hydrogens     geom
_atom_sites_solution_primary     direct
_atom_sites_solution_secondary     difmap
_refine_ls_shift/su_max     0.001
_refine_ls_shift/su_mean     0.000
_refine_diff_density_max     0.444
_refine_diff_density_min     -0.315
_refine_ls_extinction_method     none
_refine_ls_extinction_coef     ?
loop_
    _atom_type_symbol
    _atom_type_description
    _atom_type_scat_dispersion_real
    _atom_type_scat_dispersion_imag
    _atom_type_scat_source
    'C' 'C' 0.0033 0.0016
                         'International Tables Vol C Tables 4.2.6.8 and 6.1.1.4'
    'H' 'H' 0.0000 0.0000
                         'International Tables Vol C Tables 4.2.6.8 and 6.1.1.4'
    'N' 'N' 0.0061 0.0033
                         'International Tables Vol C Tables 4.2.6.8 and 6.1.1.4'
    'O' 'O' 0.0106 0.0060
                         'International Tables Vol C Tables 4.2.6.8 and 6.1.1.4'
    'Sm' 'Sm' -0.1638 3.4418
                         'International Tables Vol C Tables 4.2.6.8 and 6.1.1.4'
_computing_data_collection     'SMART (Bruker, 1998)'
_computing_cell_refinement     'SAINT (Bruker, 1999)'
_computing_data_reduction     'SAINT (Bruker, 1999)'
_computing_structure_solution     'SHELXS97 (Sheldrick, 2008)'
_computing_structure_refinement     'SHELXL97 (Sheldrick, 2008)'
_computing_molecular_graphics     'SHELXTL (Sheldrick, 2008)'
_computing_publication_material     'SHELXL97 (Sheldrick, 2008)'
loop_
    _atom_site_type_symbol
    _atom_site_label
    _atom_site_fract_x
    _atom_site_fract_y
    _atom_site_fract_z
    _atom_site_U_iso_or_equiv
    _atom_site_adp_type
    _atom_site_calc_flag
    _atom_site_refinement_flags
    _atom_site_occupancy
    _atom_site_symmetry_multiplicity
    _atom_site_disorder_assembly
    _atom_site_disorder_group
    C C1 0.31169(10) 0.86165(16) 0.37537(16) 0.0465(5) Uani d . 1 1 . .
    H H1 0.3199 0.8625 0.3280 0.056 Uiso calc R 1 1 . .
    C C2 0.35943(11) 0.84125(17) 0.45406(17) 0.0528(6) Uani d . 1 1 . .
    H H2 0.3985 0.8294 0.4585 0.063 Uiso calc R 1 1 . .
    C C3 0.34823(11) 0.83896(16) 0.52364(16) 0.0518(6) Uani d . 1 1 . .
    H H3 0.3796 0.8258 0.5764 0.062 Uiso calc R 1 1 . .
    C C4 0.28917(11) 0.85648(14) 0.51595(14) 0.0433(5) Uani d . 1 1 . .
    C C5 0.27276(13) 0.85179(16) 0.58590(15) 0.0536(6) Uani d . 1 1 . .
    H H5 0.3027 0.8387 0.6398 0.064 Uiso calc R 1 1 . .
    C C6 0.21547(13) 0.86576(17) 0.57504(16) 0.0560(6) Uani d . 1 1 . .
    H H6 0.2062 0.8621 0.6214 0.067 Uiso calc R 1 1 . .
    C C7 0.16799(12) 0.88631(16) 0.49350(16) 0.0485(6) Uani d . 1 1 . .
    C C8 0.10657(14) 0.89827(19) 0.4777(2) 0.0629(7) Uani d . 1 1 . .
    H H8 0.0953 0.8947 0.5222 0.075 Uiso calc R 1 1 . .
    C C9 0.06353(14) 0.9149(2) 0.3984(2) 0.0679(8) Uani d . 1 1 . .
    H H9 0.0227 0.9222 0.3878 0.081 Uiso calc R 1 1 . .
    C C10 0.08197(13) 0.9208(2) 0.3334(2) 0.0635(8) Uani d . 1 1 . .
    H H10 0.0524 0.9330 0.2790 0.076 Uiso calc R 1 1 . .
    C C11 0.18228(10) 0.89213(14) 0.42354(15) 0.0395(5) Uani d . 1 1 . .
    C C12 0.24393(10) 0.87700(13) 0.43492(13) 0.0365(5) Uani d . 1 1 . .
    C C13 0.08129(10) 0.71970(16) 0.16434(16) 0.0470(5) Uani d . 1 1 . .
    C C14 0.02349(12) 0.68030(19) 0.1451(2) 0.0747(9) Uani d . 1 1 . .
    H H14 -0.0062 0.7149 0.1522 0.090 Uiso calc R 1 1 . .
    C C15 0.01027(15) 0.59231(19) 0.1162(3) 0.0831(11) Uani d . 1 1 . .
    H H15 -0.0285 0.5691 0.1032 0.100 Uiso calc R 1 1 . .
    C C16 0.05290(14) 0.53738(19) 0.1060(2) 0.0723(9) Uani d . 1 1 . .
    H H16 0.0429 0.4782 0.0853 0.087 Uiso calc R 1 1 . .
    C C17 0.10973(14) 0.57144(17) 0.12672(18) 0.0596(7) Uani d . 1 1 . .
    H H17 0.1390 0.5344 0.1210 0.071 Uiso calc R 1 1 . .
    C C18 0.12548(10) 0.66124(15) 0.15659(14) 0.0424(5) Uani d . 1 1 . .
    C C19 0.18756(11) 0.68770(16) 0.18207(16) 0.0486(6) Uani d . 1 1 . .
    H H19 0.2133 0.6433 0.1770 0.058 Uiso calc R 1 1 . .
    C C20 0.27639(11) 0.93203(15) 0.14703(15) 0.0424(5) Uani d . 1 1 . .
    C C21 0.33951(11) 0.94760(18) 0.17270(17) 0.0511(6) Uani d . 1 1 . .
    H H21 0.3624 0.9743 0.2251 0.061 Uiso calc R 1 1 . .
    C C22 0.36752(14) 0.92430(19) 0.1224(2) 0.0651(8) Uani d . 1 1 . .
    H H22 0.4093 0.9343 0.1419 0.078 Uiso calc R 1 1 . .
    C C23 0.33551(17) 0.8860(3) 0.0428(2) 0.0798(10) Uani d . 1 1 . .
    H H23 0.3554 0.8703 0.0094 0.096 Uiso calc R 1 1 . .
    C C24 0.27492(16) 0.8721(3) 0.0150(2) 0.0764(9) Uani d . 1 1 . .
    H H24 0.2530 0.8480 -0.0388 0.092 Uiso calc R 1 1 . .
    C C25 0.24352(13) 0.89319(18) 0.06522(16) 0.0534(6) Uani d . 1 1 . .
    C C26 0.17925(14) 0.8767(2) 0.03053(17) 0.0634(7) Uani d . 1 1 . .
    H H26 0.1611 0.8570 -0.0254 0.076 Uiso calc R 1 1 . .
    C C27 0.06299(10) 1.08986(14) 0.14602(15) 0.0391(5) Uani d . 1 1 . .
    C C28 0.00641(11) 1.11852(17) 0.08153(17) 0.0509(6) Uani d . 1 1 . .
    H H28 -0.0168 1.0774 0.0395 0.061 Uiso calc R 1 1 . .
    C C29 -0.01491(13) 1.20557(19) 0.0797(2) 0.0681(8) Uani d . 1 1 . .
    H H29 -0.0522 1.2224 0.0363 0.082 Uiso calc R 1 1 . .
    C C30 0.01791(14) 1.2692(2) 0.1412(3) 0.0832(10) Uani d . 1 1 . .
    H H30 0.0025 1.3276 0.1400 0.100 Uiso calc R 1 1 . .
    C C31 0.07337(14) 1.24430(19) 0.2038(2) 0.0715(8) Uani d . 1 1 . .
    H H31 0.0958 1.2868 0.2449 0.086 Uiso calc R 1 1 . .
    C C32 0.09729(10) 1.15610(16) 0.20742(15) 0.0457(5) Uani d . 1 1 . .
    C C33 0.15714(11) 1.13771(18) 0.27111(16) 0.0525(6) Uani d . 1 1 . .
    H H33 0.1758 1.1851 0.3088 0.063 Uiso calc R 1 1 . .
    N N1 0.25528(8) 0.87989(12) 0.36524(11) 0.0394(4) Uani d . 1 1 . .
    N N2 0.13901(9) 0.91009(13) 0.34420(13) 0.0469(5) Uani d . 1 1 . .
    O O1 0.09273(7) 0.80347(11) 0.18874(13) 0.0598(5) Uani d . 1 1 . .
    O O2 0.21128(7) 0.76192(11) 0.20986(11) 0.0520(4) Uani d . 1 1 . .
    O O3 0.25049(7) 0.95453(11) 0.19573(9) 0.0441(4) Uani d . 1 1 . .
    O O4 0.14503(8) 0.88545(14) 0.06560(11) 0.0590(4) Uani d . 1 1 . .
    O O5 0.08275(7) 1.00738(10) 0.14640(10) 0.0466(4) Uani d . 1 1 . .
    O O6 0.18739(8) 1.06706(11) 0.28260(11) 0.0519(4) Uani d . 1 1 . .
    Sm Sm1 0.165805(5) 0.913618(7) 0.214933(7) 0.03584(5) Uani d . 1 1 . .
loop_
    _atom_site_aniso_label
    _atom_site_aniso_U_11
    _atom_site_aniso_U_22
    _atom_site_aniso_U_33
    _atom_site_aniso_U_12
    _atom_site_aniso_U_13
    _atom_site_aniso_U_23
    C1 0.0328(12) 0.0541(14) 0.0520(14) 0.0006(10) 0.0175(10) 0.0100(11)
    C2 0.0300(12) 0.0578(14) 0.0624(16) -0.0004(10) 0.0120(11) 0.0116(12)
    C3 0.0409(13) 0.0494(13) 0.0483(14) -0.0062(10) 0.0030(11) 0.0079(11)
    C4 0.0469(13) 0.0336(11) 0.0414(12) -0.0087(9) 0.0112(10) -0.0009(9)
    C5 0.0689(18) 0.0470(13) 0.0371(13) -0.0123(12) 0.0152(12) -0.0046(10)
    C6 0.0786(19) 0.0516(14) 0.0466(14) -0.0115(13) 0.0353(14) -0.0101(11)
    C7 0.0618(16) 0.0388(11) 0.0531(14) -0.0061(11) 0.0322(13) -0.0078(10)
    C8 0.0698(19) 0.0687(17) 0.0714(19) -0.0014(14) 0.0505(17) -0.0100(14)
    C9 0.0515(17) 0.081(2) 0.087(2) 0.0063(14) 0.0441(17) -0.0033(16)
    C10 0.0419(15) 0.088(2) 0.0653(18) 0.0100(13) 0.0270(14) 0.0082(14)
    C11 0.0443(13) 0.0318(10) 0.0471(13) -0.0019(9) 0.0239(11) -0.0010(9)
    C12 0.0380(11) 0.0287(10) 0.0408(12) -0.0051(8) 0.0151(9) 0.0001(8)
    C13 0.0374(12) 0.0413(12) 0.0581(14) -0.0017(10) 0.0164(11) 0.0016(10)
    C14 0.0397(14) 0.0526(15) 0.126(3) -0.0060(12) 0.0298(16) -0.0042(17)
    C15 0.0470(17) 0.0553(18) 0.121(3) -0.0153(13) 0.0111(18) 0.0009(17)
    C16 0.0662(19) 0.0404(14) 0.084(2) -0.0048(13) 0.0068(16) -0.0043(13)
    C17 0.0625(17) 0.0431(13) 0.0621(17) 0.0061(12) 0.0162(14) -0.0036(11)
    C18 0.0422(12) 0.0395(11) 0.0407(12) 0.0028(9) 0.0131(10) 0.0030(9)
    C19 0.0441(13) 0.0457(13) 0.0558(14) 0.0096(11) 0.0212(11) 0.0013(11)
    C20 0.0467(13) 0.0407(11) 0.0424(12) 0.0048(10) 0.0214(11) 0.0114(9)
    C21 0.0454(14) 0.0561(14) 0.0552(15) 0.0038(11) 0.0246(12) 0.0108(12)
    C22 0.0542(17) 0.0742(19) 0.079(2) 0.0143(13) 0.0403(16) 0.0225(15)
    C23 0.083(2) 0.103(2) 0.077(2) 0.024(2) 0.056(2) 0.0081(19)
    C24 0.081(2) 0.102(2) 0.0538(17) 0.0125(19) 0.0354(16) -0.0070(16)
    C25 0.0563(16) 0.0635(15) 0.0414(13) 0.0075(12) 0.0220(12) 0.0021(11)
    C26 0.0644(18) 0.0795(19) 0.0384(14) 0.0023(15) 0.0143(13) -0.0093(13)
    C27 0.0354(11) 0.0417(12) 0.0431(12) 0.0006(9) 0.0195(10) 0.0004(9)
    C28 0.0374(12) 0.0518(13) 0.0578(15) 0.0042(11) 0.0149(11) 0.0007(11)
    C29 0.0426(15) 0.0593(17) 0.091(2) 0.0128(12) 0.0182(15) 0.0096(15)
    C30 0.0615(19) 0.0500(16) 0.130(3) 0.0175(14) 0.034(2) -0.0042(18)
    C31 0.0613(18) 0.0531(16) 0.097(2) -0.0012(13) 0.0307(17) -0.0223(15)
    C32 0.0397(12) 0.0462(12) 0.0526(14) -0.0019(10) 0.0211(11) -0.0069(10)
    C33 0.0495(14) 0.0513(14) 0.0524(14) -0.0113(12) 0.0179(12) -0.0159(11)
    N1 0.0321(9) 0.0423(9) 0.0424(10) -0.0011(8) 0.0145(8) 0.0068(8)
    N2 0.0340(10) 0.0582(12) 0.0500(12) 0.0033(8) 0.0193(9) 0.0071(9)
    O1 0.0401(9) 0.0434(9) 0.1014(15) -0.0057(7) 0.0356(10) -0.0149(9)
    O2 0.0372(9) 0.0495(10) 0.0678(11) 0.0019(7) 0.0211(8) -0.0022(8)
    O3 0.0427(9) 0.0518(9) 0.0408(8) -0.0062(7) 0.0207(7) -0.0004(7)
    O4 0.0445(10) 0.0777(12) 0.0443(10) -0.0014(9) 0.0089(8) -0.0070(9)
    O5 0.0371(8) 0.0414(8) 0.0482(9) 0.0040(7) 0.0056(7) -0.0046(7)
    O6 0.0391(9) 0.0502(9) 0.0532(10) -0.0047(7) 0.0071(8) -0.0056(8)
    Sm1 0.02721(7) 0.03827(7) 0.03935(8) -0.00068(4) 0.01164(5) 0.00116(4)
_geom_special_details
;
All e.s.d.'s (except the e.s.d. in the dihedral angle between two l.s. planes)
are estimated using the full covariance matrix. The cell e.s.d.'s are taken
into account individually in the estimation of e.s.d.'s in distances, angles
and torsion angles; correlations between e.s.d.'s in cell parameters are only
used when they are defined by crystal symmetry. An approximate (isotropic)
treatment of cell e.s.d.'s is used for estimating e.s.d.'s involving l.s.
planes.
;
loop_
    _geom_bond_atom_site_label_1
    _geom_bond_atom_site_label_2
    _geom_bond_site_symmetry_2
    _geom_bond_distance
    _geom_bond_publ_flag
    C1 N1 . 1.326(3) ?
    C1 C2 . 1.399(3) ?
    C1 H1 . 0.9300 ?
    C2 C3 . 1.354(4) ?
    C2 H2 . 0.9300 ?
    C3 C4 . 1.400(3) ?
    C3 H3 . 0.9300 ?
    C4 C12 . 1.403(3) ?
    C4 C5 . 1.439(3) ?
    C5 C6 . 1.332(4) ?
    C5 H5 . 0.9300 ?
    C6 C7 . 1.429(4) ?
    C6 H6 . 0.9300 ?
    C7 C8 . 1.401(4) ?
    C7 C11 . 1.407(3) ?
    C8 C9 . 1.352(5) ?
    C8 H8 . 0.9300 ?
    C9 C10 . 1.390(4) ?
    C9 H9 . 0.9300 ?
    C10 N2 . 1.320(3) ?
    C10 H10 . 0.9300 ?
    C11 N2 . 1.359(3) ?
    C11 C12 . 1.435(3) ?
    C12 N1 . 1.358(3) ?
    C13 O1 . 1.290(3) ?
    C13 C14 . 1.414(3) ?
    C13 C18 . 1.421(3) ?
    C14 C15 . 1.371(4) ?
    C14 H14 . 0.9300 ?
    C15 C16 . 1.379(5) ?
    C15 H15 . 0.9300 ?
    C16 C17 . 1.358(4) ?
    C16 H16 . 0.9300 ?
    C17 C18 . 1.406(3) ?
    C17 H17 . 0.9300 ?
    C18 C19 . 1.426(3) ?
    C19 O2 . 1.228(3) ?
    C19 H19 . 0.9300 ?
    C20 O3 . 1.296(3) ?
    C20 C21 . 1.414(3) ?
    C20 C25 . 1.424(4) ?
    C21 C22 . 1.363(4) ?
    C21 H21 . 0.9300 ?
    C22 C23 . 1.387(5) ?
    C22 H22 . 0.9300 ?
    C23 C24 . 1.348(5) ?
    C23 H23 . 0.9300 ?
    C24 C25 . 1.418(4) ?
    C24 H24 . 0.9300 ?
    C25 C26 . 1.428(4) ?
    C26 O4 . 1.229(3) ?
    C26 H26 . 0.9300 ?
    C27 O5 . 1.298(3) ?
    C27 C28 . 1.415(3) ?
    C27 C32 . 1.421(3) ?
    C28 C29 . 1.371(4) ?
    C28 H28 . 0.9300 ?
    C29 C30 . 1.387(4) ?
    C29 H29 . 0.9300 ?
    C30 C31 . 1.369(4) ?
    C30 H30 . 0.9300 ?
    C31 C32 . 1.406(4) ?
    C31 H31 . 0.9300 ?
    C32 C33 . 1.425(3) ?
    C33 O6 . 1.233(3) ?
    C33 H33 . 0.9300 ?
    N1 Sm1 . 2.6398(18) yes
    N2 Sm1 . 2.602(2) yes
    O1 Sm1 . 2.2906(16) yes
    O2 Sm1 . 2.4977(16) yes
    O3 Sm1 . 2.2925(15) yes
    O4 Sm1 . 2.4714(18) yes
    O5 Sm1 . 2.3025(15) yes
    O6 Sm1 . 2.4888(16) yes
loop_
    _geom_angle_atom_site_label_1
    _geom_angle_atom_site_label_2
    _geom_angle_atom_site_label_3
    _geom_angle_site_symmetry_1
    _geom_angle_site_symmetry_3
    _geom_angle
    _geom_angle_publ_flag
    N1 C1 C2 . . 123.0(2) ?
    N1 C1 H1 . . 118.5 ?
    C2 C1 H1 . . 118.5 ?
    C3 C2 C1 . . 119.3(2) ?
    C3 C2 H2 . . 120.3 ?
    C1 C2 H2 . . 120.3 ?
    C2 C3 C4 . . 119.8(2) ?
    C2 C3 H3 . . 120.1 ?
    C4 C3 H3 . . 120.1 ?
    C3 C4 C12 . . 117.4(2) ?
    C3 C4 C5 . . 123.4(2) ?
    C12 C4 C5 . . 119.2(2) ?
    C6 C5 C4 . . 121.3(2) ?
    C6 C5 H5 . . 119.3 ?
    C4 C5 H5 . . 119.3 ?
    C5 C6 C7 . . 121.3(2) ?
    C5 C6 H6 . . 119.4 ?
    C7 C6 H6 . . 119.4 ?
    C8 C7 C11 . . 117.0(2) ?
    C8 C7 C6 . . 123.8(2) ?
    C11 C7 C6 . . 119.2(2) ?
    C9 C8 C7 . . 120.8(3) ?
    C9 C8 H8 . . 119.6 ?
    C7 C8 H8 . . 119.6 ?
    C8 C9 C10 . . 118.2(3) ?
    C8 C9 H9 . . 120.9 ?
    C10 C9 H9 . . 120.9 ?
    N2 C10 C9 . . 123.8(3) ?
    N2 C10 H10 . . 118.1 ?
    C9 C10 H10 . . 118.1 ?
    N2 C11 C7 . . 122.0(2) ?
    N2 C11 C12 . . 118.3(2) ?
    C7 C11 C12 . . 119.8(2) ?
    N1 C12 C4 . . 122.8(2) ?
    N1 C12 C11 . . 117.84(19) ?
    C4 C12 C11 . . 119.3(2) ?
    O1 C13 C14 . . 121.2(2) ?
    O1 C13 C18 . . 122.7(2) ?
    C14 C13 C18 . . 116.1(2) ?
    C15 C14 C13 . . 121.5(3) ?
    C15 C14 H14 . . 119.2 ?
    C13 C14 H14 . . 119.2 ?
    C14 C15 C16 . . 121.8(3) ?
    C14 C15 H15 . . 119.1 ?
    C16 C15 H15 . . 119.1 ?
    C17 C16 C15 . . 118.6(3) ?
    C17 C16 H16 . . 120.7 ?
    C15 C16 H16 . . 120.7 ?
    C16 C17 C18 . . 121.7(3) ?
    C16 C17 H17 . . 119.1 ?
    C18 C17 H17 . . 119.1 ?
    C17 C18 C13 . . 120.2(2) ?
    C17 C18 C19 . . 116.9(2) ?
    C13 C18 C19 . . 122.8(2) ?
    O2 C19 C18 . . 128.0(2) ?
    O2 C19 H19 . . 116.0 ?
    C18 C19 H19 . . 116.0 ?
    O3 C20 C21 . . 120.7(2) ?
    O3 C20 C25 . . 122.8(2) ?
    C21 C20 C25 . . 116.6(2) ?
    C22 C21 C20 . . 121.5(3) ?
    C22 C21 H21 . . 119.3 ?
    C20 C21 H21 . . 119.3 ?
    C21 C22 C23 . . 121.9(3) ?
    C21 C22 H22 . . 119.1 ?
    C23 C22 H22 . . 119.1 ?
    C24 C23 C22 . . 118.5(3) ?
    C24 C23 H23 . . 120.7 ?
    C22 C23 H23 . . 120.7 ?
    C23 C24 C25 . . 122.1(3) ?
    C23 C24 H24 . . 118.9 ?
    C25 C24 H24 . . 118.9 ?
    C24 C25 C20 . . 119.4(3) ?
    C24 C25 C26 . . 118.4(3) ?
    C20 C25 C26 . . 122.2(2) ?
    O4 C26 C25 . . 127.9(2) ?
    O4 C26 H26 . . 116.0 ?
    C25 C26 H26 . . 116.0 ?
    O5 C27 C28 . . 120.6(2) ?
    O5 C27 C32 . . 122.4(2) ?
    C28 C27 C32 . . 116.9(2) ?
    C29 C28 C27 . . 121.4(2) ?
    C29 C28 H28 . . 119.3 ?
    C27 C28 H28 . . 119.3 ?
    C28 C29 C30 . . 121.4(3) ?
    C28 C29 H29 . . 119.3 ?
    C30 C29 H29 . . 119.3 ?
    C31 C30 C29 . . 118.8(3) ?
    C31 C30 H30 . . 120.6 ?
    C29 C30 H30 . . 120.6 ?
    C30 C31 C32 . . 121.6(3) ?
    C30 C31 H31 . . 119.2 ?
    C32 C31 H31 . . 119.2 ?
    C31 C32 C27 . . 119.8(2) ?
    C31 C32 C33 . . 118.0(2) ?
    C27 C32 C33 . . 122.1(2) ?
    O6 C33 C32 . . 128.3(2) ?
    O6 C33 H33 . . 115.8 ?
    C32 C33 H33 . . 115.8 ?
    C1 N1 C12 . . 117.69(19) ?
    C1 N1 Sm1 . . 122.02(15) ?
    C12 N1 Sm1 . . 120.23(13) ?
    C10 N2 C11 . . 118.2(2) ?
    C10 N2 Sm1 . . 120.39(18) ?
    C11 N2 Sm1 . . 121.33(15) ?
    C13 O1 Sm1 . . 140.77(15) ?
    C19 O2 Sm1 . . 131.52(15) ?
    C20 O3 Sm1 . . 137.92(15) ?
    C26 O4 Sm1 . . 131.83(17) ?
    C27 O5 Sm1 . . 142.69(14) ?
    C33 O6 Sm1 . . 133.70(15) ?
    O1 Sm1 O3 . . 144.74(6) ?
    O1 Sm1 O5 . . 83.60(6) ?
    O3 Sm1 O5 . . 113.82(6) ?
    O1 Sm1 O4 . . 83.10(7) ?
    O3 Sm1 O4 . . 71.39(6) ?
    O5 Sm1 O4 . . 79.16(6) ?
    O1 Sm1 O6 . . 135.93(6) ?
    O3 Sm1 O6 . . 79.29(6) ?
    O5 Sm1 O6 . . 70.59(5) ?
    O4 Sm1 O6 . . 123.98(6) ?
    O1 Sm1 O2 . . 71.36(5) ?
    O3 Sm1 O2 . . 78.04(6) ?
    O5 Sm1 O2 . . 144.28(5) ?
    O4 Sm1 O2 . . 73.03(6) ?
    O6 Sm1 O2 . . 144.49(5) ?
    O1 Sm1 N2 . . 72.68(7) ?
    O3 Sm1 N2 . . 134.55(6) ?
    O5 Sm1 N2 . . 88.71(6) ?
    O4 Sm1 N2 . . 154.01(6) ?
    O6 Sm1 N2 . . 71.66(6) ?
    O2 Sm1 N2 . . 106.85(6) ?
    O1 Sm1 N1 . . 107.57(6) ?
    O3 Sm1 N1 . . 77.88(5) ?
    O5 Sm1 N1 . . 142.33(6) ?
    O4 Sm1 N1 . . 136.83(6) ?
    O6 Sm1 N1 . . 77.30(6) ?
    O2 Sm1 N1 . . 71.48(6) ?
    N2 Sm1 N1 . . 62.33(6) ?
loop_
    _geom_hbond_atom_site_label_D
    _geom_hbond_atom_site_label_H
    _geom_hbond_atom_site_label_A
    _geom_hbond_site_symmetry_A
    _geom_hbond_distance_DH
    _geom_hbond_distance_HA
    _geom_hbond_distance_DA
    _geom_hbond_angle_DHA
    _geom_hbond_publ_flag
    C19 H19 O6 4_545 0.93 2.46 3.326(3) 154 yes
data_global
_journal_date_recd_electronic     2013-05-30
_journal_date_accepted     2013-06-10
_journal_name_full     'Acta Crystallographica, Section E'
_journal_year     2013
_journal_volume     69
_journal_issue      8
_journal_page_first     m430
_journal_page_last     m430
_journal_paper_category     QM
_journal_paper_doi     10.1107/S1600536813016139
_journal_coeditor_code     FF2109
_publ_contact_author_name     'Yun Zhong'
_publ_contact_author_address
;
School of Basic Science
East China Jiaotong University
Nanchang 330013
People's Republic of China
;
_publ_contact_author_email     'zhongyun1973@126.com'
_publ_contact_author_fax     ?
_publ_contact_author_phone     ?
_publ_section_title
;\
Tris(2-formylphenolato-\k^2^<i>O</i>,<i>O</i>')(1,10-phenanthroline-\
\k^2^<i>N</i>,<i>N</i>')samarium(III)
;
loop_
    _publ_author_name
    _publ_author_address
    'Zhong, Yun'
;
School of Basical Science
East China Jiaotong University
Nanchang 330013
People's Republic of China
;
    'Yang, Jinbing'
;
School of Basical Science
East China Jiaotong University
Nanchang 330013
People's Republic of China
;
    'Hu, Ling'
;
School of Basical Science
East China Jiaotong University
Nanchang 330013
People's Republic of China
;
