# Supplementary material for: Tris(2-formyl­phenolato-κ2 O,O′)(1,10-phenanthroline-κ2 N,N′)samarium(III)
Source: Acta Crystallogr Sect E Struct Rep Online. 2013 Jul 3;69(Pt 8):m430. doi: 10.1107/S1600536813016139 (PMC3793676; doi:10.1107/S1600536813016139)
Supplement: Supplementary file 2 [file e-69-0m430-Isup2.hkl]

# 
# h,k,l, Fc-squared, Fo-squared, sigma(Fo-squared) and status flag 
# 
data_I
_shelx_title ' sm111 in C2/c' 
_shelx_refln_list_code          4 
_shelx_F_calc_maximum      791.21 
_exptl_crystal_F_000      2760.00 
_reflns_d_resolution_high  0.8331 
 
loop_ 
 _symmetry_equiv_pos_as_xyz 
 'x, y, z' 
 '-x, y, -z+1/2' 
 'x+1/2, y+1/2, z' 
 '-x+1/2, y+1/2, -z+1/2' 
 '-x, -y, -z' 
 'x, -y, z-1/2' 
 '-x+1/2, -y+1/2, -z' 
 'x+1/2, -y+1/2, z-1/2' 
 
_cell_length_a    24.1921 
_cell_length_b    14.6474 
_cell_length_c    17.4681 
_cell_angle_alpha  90.000 
_cell_angle_beta  115.285 
_cell_angle_gamma  90.000 
 
_shelx_F_squared_multiplier     1.000 
 
loop_ 
 _refln_index_h 
 _refln_index_k 
 _refln_index_l 
 _refln_F_squared_calc 
 _refln_F_squared_meas 
 _refln_F_squared_sigma 
 _refln_observed_status 
   4   0   0    62788.09    63474.34    771.42 o 
   6   0   0   160973.66   157760.63   1542.72 o 
   8   0   0    14982.35    13693.17    154.51 o 
  10   0   0    36003.70    36634.99    376.40 o 
  12   0   0   218151.97   222583.73   3668.83 o 
  14   0   0     5262.96     5270.93     84.21 o 
  16   0   0    14436.23    14112.74    224.82 o 
  18   0   0    21816.10    21893.34    705.77 o 
  20   0   0     3597.63     3481.01    161.49 o 
  22   0   0     7830.17     8104.40    269.15 o 
  24   0   0    15514.10    15209.97    418.68 o 
  26   0   0     4086.15     3809.97    197.38 o 
   3   1   0   161866.33   166278.28   2036.23 o 
   5   1   0     5315.16     5167.89     50.50 o 
   7   1   0     9485.11     8819.57     72.66 o 
   9   1   0   160000.11   160181.72   1329.84 o 
  11   1   0    67034.37    69250.88    488.25 o 
  13   1   0    29558.16    30038.86    227.58 o 
  15   1   0    39125.38    37462.54    311.73 o 
  17   1   0     4422.10     4449.98     75.68 o 
  19   1   0     5867.13     5965.73    112.60 o 
  21   1   0    15295.27    14941.68    276.99 o 
  23   1   0     2509.67     2370.71    105.48 o 
  25   1   0     3544.13     3529.85    137.57 o 
   0   2   0    56382.38    61005.21    664.50 o 
   2   2   0    29030.58    31347.89    217.26 o 
   4   2   0    26208.90    27490.46    217.58 o 
   6   2   0    15544.95    15204.85    129.22 o 
   8   2   0     6109.41     6573.83     61.61 o 
  10   2   0    44494.12    47313.34    469.47 o 
  12   2   0    31630.46    31355.40    266.23 o 
  14   2   0     7887.07     7689.91     87.30 o 
  16   2   0      155.05      209.08     28.73 o 
  18   2   0    10473.41    10582.31    156.75 o 
  20   2   0      493.55      385.13     50.75 o 
  22   2   0     1483.15     1468.22     86.62 o 
  24   2   0     4445.60     4317.73    143.61 o 
  26   2   0      132.24      104.67     50.75 o 
   1   3   0      353.19      451.29     11.45 o 
   3   3   0      303.06      445.18     15.16 o 
   5   3   0     2461.90     2703.32     64.84 o 
   7   3   0     2277.91     2328.91     37.00 o 
   9   3   0     2084.63     2348.92     31.84 o 
  11   3   0      746.94      778.18     22.74 o 
  13   3   0      417.86      461.75     21.65 o 
  15   3   0     3043.62     3035.07     52.26 o 
  17   3   0      485.17      444.19     25.09 o 
  19   3   0     3941.38     3727.08     94.65 o 
  21   3   0        7.98      -53.64     35.76 o 
  23   3   0       43.33      -34.18     89.72 o 
  25   3   0       23.24       -3.90     48.50 o 
   0   4   0   562611.31   573600.75   6868.61 o 
   2   4   0   187295.14   197604.19   1504.63 o 
   4   4   0    20057.79    20205.52    153.28 o 
   6   4   0   124416.02   127209.71    796.13 o 
   8   4   0      206.38      435.60     15.17 o 
  10   4   0    31484.46    32418.77    284.22 o 
  12   4   0    35630.14    36244.42    302.82 o 
  14   4   0     7690.36     7690.47     91.45 o 
  16   4   0     1269.62     1231.95     39.03 o 
  18   4   0    14960.87    14847.87    292.47 o 
  20   4   0      239.36      300.49     36.93 o 
  22   4   0     1265.12     1236.72     84.27 o 
  24   4   0     2235.74     2473.85    206.35 o 
   1   5   0    96469.43   100710.36    697.16 o 
   3   5   0   190899.69   192099.64   1464.34 o 
   5   5   0    42978.91    44264.77    498.08 o 
   7   5   0    48860.09    51343.55    335.30 o 
   9   5   0   151484.14   156143.84    977.91 o 
  11   5   0     9310.55     9481.32     82.58 o 
  13   5   0    12250.81    12134.10    113.60 o 
  15   5   0    27331.50    27141.86    293.40 o 
  17   5   0     9745.64     9673.31    102.58 o 
  19   5   0     4971.81     5268.53     92.88 o 
  21   5   0    15709.08    15334.32    187.50 o 
  23   5   0      720.60      637.37     67.27 o 
  25   5   0     2395.41     2433.62    120.03 o 
   0   6   0   237397.70   241910.41   2367.80 o 
   2   6   0    22048.44    23481.21    181.08 o 
   4   6   0    17795.64    16358.89    133.81 o 
   6   6   0   100418.22    98948.71    760.14 o 
   8   6   0    22076.82    22238.77    177.87 o 
  10   6   0    26765.18    27411.55    195.42 o 
  12   6   0    68515.70    69413.55    494.92 o 
  14   6   0     5675.76     5679.09     71.06 o 
  16   6   0     4139.78     4229.18     62.18 o 
  18   6   0    37580.61    37080.91    321.03 o 
  20   6   0     4341.48     4287.80    160.57 o 
  22   6   0     8157.55     8209.13    202.48 o 
  24   6   0    12218.74    12662.82    272.17 o 
   1   7   0    16378.20    15587.08    143.89 o 
   3   7   0    85005.21    88635.34    624.00 o 
   5   7   0    25019.62    26058.92    223.49 o 
   7   7   0     5878.59     5622.86     64.30 o 
   9   7   0    49513.18    49551.08    366.17 o 
  11   7   0     3154.77     3012.25     54.89 o 
  13   7   0     5039.43     5410.47     70.01 o 
  15   7   0    13235.90    13085.48    127.83 o 
  17   7   0     3810.90     3566.65     68.98 o 
  19   7   0     4226.00     4411.62     78.84 o 
  21   7   0     8641.06     9066.18    144.17 o 
  23   7   0      787.33      849.16     75.78 o 
   0   8   0     1165.45     1144.96    148.63 o 
   2   8   0     2089.67     2364.38     41.37 o 
   4   8   0    12609.29    13519.62    122.39 o 
   6   8   0     9997.74     9960.18     98.28 o 
   8   8   0     1412.44     1347.58     33.66 o 
  10   8   0      801.46      884.86     37.89 o 
  12   8   0     1482.18     1673.38     95.23 o 
  14   8   0     3305.71     3317.76     64.32 o 
  16   8   0     1502.25     1619.73     50.55 o 
  18   8   0     1972.52     2046.35     67.15 o 
  20   8   0      605.70      554.15     43.15 o 
  22   8   0      358.39      377.83     59.81 o 
   1   9   0    16764.63    18336.81    209.34 o 
   3   9   0    19687.13    21038.30    247.29 o 
   5   9   0     1291.05     1432.02     35.28 o 
   7   9   0     2012.10     1955.40     41.51 o 
   9   9   0      974.93     1198.78     35.73 o 
  11   9   0      378.63      381.86     34.60 o 
  13   9   0     1548.48     1442.37     49.52 o 
  15   9   0      501.79      568.07     34.65 o 
  17   9   0      330.26      316.25     35.70 o 
  19   9   0      244.20      232.19     35.70 o 
  21   9   0      547.95      462.33     51.57 o 
   0  10   0    21426.37    22372.52    268.18 o 
   2  10   0      193.45      234.06     21.96 o 
   4  10   0     9924.87     9720.73    102.41 o 
   6  10   0    20686.45    20557.25    179.30 o 
   8  10   0     4215.38     4154.77     62.50 o 
  10  10   0     2539.17     2741.87     60.12 o 
  12  10   0    26673.01    27127.73    255.96 o 
  14  10   0     3290.80     3180.10     67.19 o 
  16  10   0     1225.16     1206.87     58.26 o 
  18  10   0     4649.19     4796.31    160.57 o 
  20  10   0     1455.84     1352.61     62.50 o 
   1  11   0    19881.10    19438.29    174.15 o 
   3  11   0    38979.38    38510.33    303.91 o 
   5  11   0     2014.04     2043.00     46.33 o 
   7  11   0     2235.49     2122.35     47.75 o 
   9  11   0    35938.17    36291.46    324.04 o 
  11  11   0     5234.32     4887.27     83.08 o 
  13  11   0     9622.58     9549.67    124.85 o 
  15  11   0    16631.95    16886.39    190.37 o 
  17  11   0     2399.59     2230.61     73.79 o 
  19  11   0     2283.33     2269.93     76.71 o 
   0  12   0    29494.06    28750.88    341.83 o 
   2  12   0     1261.98     1365.58     40.84 o 
   4  12   0    22809.64    22263.17    198.14 o 
   6  12   0    25755.50    25569.02    221.63 o 
   8  12   0     6964.32     6621.61     97.31 o 
  10  12   0     3915.23     4140.03    119.13 o 
  12  12   0     9833.92    10173.94    131.79 o 
  14  12   0      154.53      110.71     27.63 o 
  16  12   0     5109.61     5305.22    107.86 o 
  18  12   0     9400.10     9806.54    156.73 o 
   1  13   0     1691.98     1719.20     48.77 o 
   3  13   0     7943.77     8241.14    103.12 o 
   5  13   0     1524.11     1596.77     48.63 o 
   7  13   0      357.85      480.82     33.34 o 
   9  13   0    17208.33    16888.07    185.90 o 
  11  13   0     2190.56     2022.17     59.83 o 
  13  13   0     1793.71     1949.28     58.70 o 
  15  13   0     4635.55     4804.44    104.20 o 
  17  13   0      546.01      495.02     57.48 o 
   0  14   0     1860.61     1817.68     70.96 o 
   2  14   0      520.67      454.82     31.85 o 
   4  14   0      945.74     1069.18     42.68 o 
   6  14   0      252.35      395.93     33.60 o 
   8  14   0      405.70      353.71     35.13 o 
  10  14   0      100.11       81.97     27.14 o 
  12  14   0      224.91      266.57     33.71 o 
  14  14   0       61.37       32.16     33.63 o 
   1  15   0        9.80      -32.60     21.73 o 
   3  15   0     2732.88     2681.41     62.18 o 
   5  15   0      448.69      414.83     37.61 o 
   7  15   0       35.64       16.93     25.09 o 
   9  15   0      408.38      451.15     37.25 o 
  11  15   0       16.33      -44.97     29.98 o 
  13  15   0       14.61      -13.85     33.67 o 
   0  16   0     4257.30     4491.74    112.55 o 
   2  16   0      118.70      113.15     26.91 o 
   4  16   0     3406.20     3072.47     67.91 o 
   6  16   0     5404.47     5756.38    101.87 o 
   8  16   0      707.91      652.45     43.62 o 
  10  16   0     2049.21     2138.88     75.83 o 
   1  17   0     1996.52     2124.41     60.69 o 
   3  17   0     5314.51     5848.35     94.52 o 
   5  17   0      519.46      516.94     44.52 o 
 -25   1   1      574.74      570.66     65.45 o 
 -23   1   1     4603.17     4279.58    137.40 o 
 -21   1   1     6538.66     6566.76    167.02 o 
 -19   1   1      585.59      519.67     52.74 o 
 -17   1   1     1792.33     1699.53     67.34 o 
 -15   1   1    18414.65    17666.42    145.99 o 
 -13   1   1      187.76      161.17     11.89 o 
 -11   1   1     5336.02     5065.22     51.77 o 
  -9   1   1    23173.75    23517.03    174.73 o 
  -7   1   1      154.57      132.72     10.88 o 
  -5   1   1    17473.32    17432.20    137.27 o 
  -3   1   1   101901.82   103741.53   1271.98 o 
   1   1   1    17019.08    18932.29    243.40 o 
   3   1   1    60238.30    62160.36    579.44 o 
   5   1   1       14.57       65.62     13.74 o 
   7   1   1    10788.58    10367.13     95.34 o 
   9   1   1     9882.16     9309.62     79.83 o 
  11   1   1     1670.62     1506.95     44.18 o 
  13   1   1    12409.09    12066.60    120.24 o 
  15   1   1    11278.91    10906.54    132.45 o 
  17   1   1       24.64        3.80     18.15 o 
  19   1   1     5418.43     5420.56     90.85 o 
  21   1   1     8869.80     8406.26    192.40 o 
  23   1   1      777.25      622.04     65.45 o 
  25   1   1     2693.55     2388.85    112.02 o 
 -26   2   1     3988.93     3830.47    185.41 o 
 -24   2   1    20361.00    19532.23    350.95 o 
 -22   2   1     4526.81     4106.30    131.11 o 
 -20   2   1     2720.32     2569.31    101.50 o 
 -18   2   1    31360.60    30841.98    395.53 o 
 -16   2   1    11150.37    10633.31    119.51 o 
 -14   2   1    23731.98    23013.67    182.42 o 
 -12   2   1   114670.63   116368.22    806.40 o 
 -10   2   1    53185.10    57651.10    408.30 o 
  -8   2   1    42816.53    42692.70    304.78 o 
  -6   2   1    79125.52    79578.99    500.03 o 
  -4   2   1      514.35      655.93     29.13 o 
  -2   2   1    88498.23    96080.16    938.99 o 
   0   2   1   177459.30   180257.94   1509.40 o 
   2   2   1   158669.95   166055.73   2096.09 o 
   4   2   1   145620.91   146228.30   1119.29 o 
   6   2   1    51119.14    51433.73    400.33 o 
   8   2   1      355.55      447.74     24.61 o 
  10   2   1    92718.16    94837.04    729.48 o 
  12   2   1    69712.62    68501.49    539.52 o 
  14   2   1     3642.18     3757.53     82.68 o 
  16   2   1    13492.09    13446.96    158.35 o 
  18   2   1     9415.28     9343.59    160.26 o 
  20   2   1     2406.27     2296.98    118.47 o 
  22   2   1     6037.97     6215.34    167.02 o 
  24   2   1    11300.81    11656.42    249.42 o 
 -25   3   1     2921.47     3063.74    126.88 o 
 -23   3   1     5743.56     5801.10    164.78 o 
 -21   3   1    27187.89    26951.97    431.32 o 
 -19   3   1     3976.93     4096.87    121.20 o 
 -17   3   1    25868.39    25569.92    419.81 o 
 -15   3   1    56945.43    56101.13    452.19 o 
 -13   3   1    14842.89    14555.60    135.08 o 
 -11   3   1    32707.45    31360.06    284.42 o 
  -9   3   1   209432.95   213462.02   1947.72 o 
  -7   3   1    49129.90    52621.01    431.10 o 
  -5   3   1    61439.83    63656.51    443.72 o 
  -3   3   1    42468.57    44938.89    622.91 o 
  -1   3   1    38879.10    42354.41    298.17 o 
   1   3   1    89337.84    93502.37    585.31 o 
   3   3   1    83838.61    86225.88    541.10 o 
   5   3   1     6373.01     6756.95     68.38 o 
   7   3   1   119775.64   121172.38   1324.11 o 
   9   3   1    61984.92    60216.30    473.04 o 
  11   3   1     1970.23     1891.52     46.50 o 
  13   3   1    38364.45    37838.07    316.53 o 
  15   3   1    44581.59    44255.08    368.34 o 
  17   3   1     1304.64     1293.27     46.21 o 
  19   3   1    15678.70    16110.85    248.99 o 
  21   3   1    22256.16    21425.15    400.73 o 
  23   3   1      394.77      274.87     52.74 o 
  25   3   1     6074.96     6225.10    179.71 o 
 -26   4   1     3140.48     3325.50    135.14 o 
 -24   4   1    17376.76    17087.79    412.70 o 
 -22   4   1     2191.52     2164.45    103.55 o 
 -20   4   1     6741.71     6515.18    102.89 o 
 -18   4   1    18958.78    19382.94    184.54 o 
 -16   4   1     3830.13     3865.07     54.76 o 
 -14   4   1     9075.36     8521.13     86.20 o 
 -12   4   1    50811.63    51220.28    361.28 o 
 -10   4   1    28228.22    30523.02    256.55 o 
  -8   4   1     9069.79     8695.88    148.21 o 
  -6   4   1    80164.52    80839.47    711.95 o 
  -4   4   1     7842.75     8664.20     88.35 o 
  -2   4   1     9009.59     8364.65     72.41 o 
   0   4   1   259591.06   265597.84   1867.13 o 
   2   4   1   159652.19   165598.78   1715.02 o 
   4   4   1    56465.41    55833.12    358.21 o 
   6   4   1    79527.38    80791.80    513.00 o 
   8   4   1       43.76       83.79      9.88 o 
  10   4   1    75123.43    74704.99    585.25 o 
  12   4   1    72069.52    72930.66    577.10 o 
  14   4   1     2507.36     2423.92     48.17 o 
  16   4   1    21617.65    21224.39    201.43 o 
  18   4   1    16691.66    16744.74    194.89 o 
  20   4   1     3178.43     2847.24     85.30 o 
  22   4   1    11906.58    11852.83    247.17 o 
  24   4   1     7962.07     7994.04    202.48 o 
 -25   5   1      192.83      193.39     56.98 o 
 -23   5   1      967.42      921.93    128.59 o 
 -21   5   1     5253.27     5002.67    147.84 o 
 -19   5   1     6676.39     6859.47     92.94 o 
 -17   5   1     1311.46     1264.59     40.17 o 
 -15   5   1    10244.55    10105.55    100.15 o 
 -13   5   1     3365.04     3449.68     49.80 o 
 -11   5   1     4641.10     5266.29     54.93 o 
  -9   5   1    15374.46    14946.26    132.48 o 
  -7   5   1     2310.83     2327.03     37.45 o 
  -5   5   1     2390.11     2317.45     33.65 o 
  -3   5   1     3141.46     2536.56     55.57 o 
  -1   5   1    15067.19    17419.62    149.76 o 
   1   5   1    74293.04    79306.40    606.82 o 
   3   5   1    48370.46    49926.72    356.71 o 
   5   5   1      807.91      770.12     23.63 o 
   7   5   1     1786.02     1814.78     28.44 o 
   9   5   1     8191.97     8174.84     72.64 o 
  11   5   1     1525.38     1540.56     42.39 o 
  13   5   1     4378.04     4241.24     65.52 o 
  15   5   1     7547.02     7535.88     96.35 o 
  17   5   1      226.71      232.61     25.22 o 
  19   5   1     5015.67     4910.74    110.07 o 
  21   5   1      986.89     1095.17     80.36 o 
  23   5   1      253.58      197.86     52.74 o 
 -24   6   1       85.58      124.89     80.75 o 
 -22   6   1       21.47      -29.91     59.81 o 
 -20   6   1        4.11      -23.92     23.29 o 
 -18   6   1        6.11        6.91     22.13 o 
 -16   6   1     1436.89     1389.85     37.75 o 
 -14   6   1      473.06      488.74     23.13 o 
 -12   6   1     4924.71     5450.98     65.15 o 
 -10   6   1        1.12       29.83     16.05 o 
  -8   6   1     7441.05     7418.01     75.50 o 
  -6   6   1     7401.09     8165.12    100.31 o 
  -4   6   1       26.39       50.86     15.16 o 
  -2   6   1     2159.22     2086.34     32.79 o 
   0   6   1     1273.07     1420.21     35.62 o 
   2   6   1      212.40      240.79     30.06 o 
   4   6   1     2150.85     2181.63     33.94 o 
   6   6   1     2544.43     2607.09     35.52 o 
   8   6   1     3633.63     3943.64     46.08 o 
  10   6   1     1571.09     1768.99     36.22 o 
  12   6   1      414.33      501.24     34.87 o 
  14   6   1     2530.23     2471.50     46.98 o 
  16   6   1     1285.79     1223.83     39.61 o 
  18   6   1      687.90      725.33     36.31 o 
  20   6   1     1251.31     1158.78     66.06 o 
  22   6   1        3.77        4.27     44.26 o 
  24   6   1      148.98      145.39     54.49 o 
 -23   7   1     2432.98     2506.31    115.79 o 
 -21   7   1     5299.62     5216.24    152.08 o 
 -19   7   1     4252.24     4268.17     79.78 o 
 -17   7   1     4986.47     4814.41     91.65 o 
 -15   7   1    26149.93    25642.35    237.06 o 
 -13   7   1    10052.96    10412.49    116.82 o 
 -11   7   1     8524.40     8732.90     90.92 o 
  -9   7   1    26236.94    25462.43    203.51 o 
  -7   7   1     6257.92     6784.03     73.53 o 
  -5   7   1    44446.11    46905.80    344.57 o 
  -3   7   1    50447.89    50535.69    367.78 o 
  -1   7   1     4581.86     4704.31     55.20 o 
   1   7   1     5217.18     4628.10     60.68 o 
   3   7   1    70619.40    72788.31    517.83 o 
   5   7   1       37.68      100.22     33.66 o 
   7   7   1    14775.78    14207.81    125.17 o 
   9   7   1    16619.19    15753.99    125.71 o 
  11   7   1      382.13      398.44     24.52 o 
  13   7   1     4974.46     5079.72     68.31 o 
  15   7   1     5203.88     5112.49     72.84 o 
  17   7   1      163.47      161.68     37.89 o 
  19   7   1     3599.85     3788.03     90.65 o 
  21   7   1     6164.61     6290.74    113.22 o 
  23   7   1      517.52      514.51     65.45 o 
 -22   8   1      832.10      882.07     73.92 o 
 -20   8   1     6097.25     6074.49    110.81 o 
 -18   8   1    20608.71    20661.90    250.36 o 
 -16   8   1     7617.40     7985.60    121.69 o 
 -14   8   1    11470.12    11319.59    136.10 o 
 -12   8   1    21618.20    21581.52    204.53 o 
 -10   8   1     9006.89     9096.47     94.82 o 
  -8   8   1    20081.58    19096.87    177.11 o 
  -6   8   1    49231.62    49225.81    365.30 o 
  -4   8   1    30046.00    32621.03    251.48 o 
  -2   8   1    14514.41    15071.13    148.45 o 
   0   8   1   119294.77   121223.63    846.50 o 
   2   8   1    29446.92    32007.71    247.38 o 
   4   8   1    34910.13    35397.49    271.29 o 
   6   8   1    53866.62    52050.32    418.66 o 
   8   8   1     2030.66     1813.09     37.15 o 
  10   8   1    17258.71    17651.55    203.49 o 
  12   8   1    30807.30    30656.41    246.33 o 
  14   8   1      768.02      751.98     41.66 o 
  16   8   1    23658.71    24555.73    292.45 o 
  18   8   1    16010.14    15907.82    173.86 o 
  20   8   1      700.95      624.38     45.40 o 
  22   8   1     5300.08     5742.66    113.22 o 
 -23   9   1     2588.21     2594.88    120.03 o 
 -21   9   1    11429.71    11654.08    168.60 o 
 -19   9   1     2079.66     2199.66     70.14 o 
 -17   9   1     3220.33     3027.05     76.13 o 
 -15   9   1    41222.72    41806.26    456.79 o 
 -13   9   1     3345.77     3488.01     67.51 o 
 -11   9   1    20608.56    20456.29    198.27 o 
  -9   9   1    50797.95    50694.46    381.42 o 
  -7   9   1    10845.34    10758.92    108.07 o 
  -5   9   1     9565.80     8515.06     90.64 o 
  -3   9   1    45993.36    45380.02    341.81 o 
  -1   9   1     9549.89     9509.84     97.16 o 
   1   9   1    87639.83    92193.94    795.32 o 
   3   9   1    82459.14    81551.15    598.08 o 
   5   9   1     1911.55     1841.36     39.55 o 
   7   9   1    26302.60    25993.09    213.30 o 
   9   9   1    38952.68    38590.19    333.65 o 
  11   9   1    17611.48    17699.74    181.09 o 
  13   9   1    29662.40    30029.67    339.28 o 
  15   9   1    19141.31    19742.48    236.14 o 
  17   9   1      532.10      446.30     40.90 o 
  19   9   1     6582.36     6750.33    121.42 o 
  21   9   1     7664.75     7941.50    160.48 o 
 -22  10   1      223.91      155.67     43.65 o 
 -20  10   1     3033.08     3171.95     86.21 o 
 -18  10   1    14816.29    15100.04    196.83 o 
 -16  10   1     3931.79     3898.39     86.50 o 
 -14  10   1     1196.09     1193.19     47.30 o 
 -12  10   1    23438.93    23970.22    231.39 o 
 -10  10   1     1277.60     1278.04     38.68 o 
  -8  10   1    10757.10    10348.45    108.42 o 
  -6  10   1    18220.98    17965.86    161.50 o 
  -4  10   1     6732.60     6605.13     79.70 o 
  -2  10   1     3605.13     3521.34     55.57 o 
   0  10   1    18796.61    18900.32    165.99 o 
   2  10   1      319.36      328.36     24.43 o 
   4  10   1    24368.83    24096.96    202.50 o 
   6  10   1    17402.33    17244.43    156.29 o 
   8  10   1     2633.43     2402.16     54.42 o 
  10  10   1    18731.14    18516.47    188.56 o 
  12  10   1    16582.08    16753.25    178.86 o 
  14  10   1      806.87      883.31     42.29 o 
  16  10   1    11539.67    11671.24    145.64 o 
  18  10   1     7422.10     7470.15    129.65 o 
  20  10   1      514.17      540.72     54.02 o 
 -21  11   1     2063.28     2289.06     79.04 o 
 -19  11   1      183.62      164.28     35.70 o 
 -17  11   1      404.79      307.93     38.01 o 
 -15  11   1       31.04       32.22     29.68 o 
 -13  11   1       21.44      -22.34     22.34 o 
 -11  11   1       20.12       56.60     38.00 o 
  -9  11   1     1060.20     1115.14     39.97 o 
  -7  11   1     2777.36     2598.61     52.82 o 
  -5  11   1     1292.95     1241.93     38.48 o 
  -3  11   1      338.05      432.05     27.85 o 
  -1  11   1        2.98        0.41     17.65 o 
   1  11   1      630.79      569.92     28.52 o 
   3  11   1     2728.94     2760.45     52.11 o 
   5  11   1      571.22      517.59     27.40 o 
   7  11   1     1573.79     1497.35     42.87 o 
   9  11   1     1495.33     1700.81     65.41 o 
  11  11   1        6.34      -32.46     22.14 o 
  13  11   1     2574.43     2714.02     65.50 o 
  15  11   1     4089.88     4411.80    104.30 o 
  17  11   1       50.36      -15.26     34.19 o 
  19  11   1     1905.96     2122.19     89.65 o 
 -18  12   1      610.95      626.26     49.00 o 
 -16  12   1       32.37       11.37     30.17 o 
 -14  12   1     1126.10     1075.86     47.79 o 
 -12  12   1     3233.05     3068.82     68.18 o 
 -10  12   1      506.21      436.07     31.90 o 
  -8  12   1       37.03       39.20     21.70 o 
  -6  12   1     2109.71     2243.18     58.00 o 
  -4  12   1     5808.17     5683.02     79.93 o 
  -2  12   1      199.96      206.32     23.87 o 
   0  12   1     2390.41     2424.85     53.32 o 
   2  12   1     2202.12     1995.56     48.46 o 
   4  12   1     1572.10     1580.61     44.88 o 
   6  12   1      102.35      140.70     22.42 o 
   8  12   1      515.84      512.97     33.25 o 
  10  12   1      289.69      331.37     31.42 o 
  12  12   1      805.38      782.93     40.06 o 
  14  12   1      226.18      204.00     29.13 o 
  16  12   1      681.13      773.76     59.41 o 
  18  12   1      172.00      366.27     82.10 o 
 -17  13   1     1896.29     1986.96     74.58 o 
 -15  13   1     5163.39     5153.60    108.19 o 
 -13  13   1      488.63      511.66     36.64 o 
 -11  13   1     1331.35     1225.66     48.99 o 
  -9  13   1    11109.01    11188.91    139.83 o 
  -7  13   1     3339.49     3484.66     64.91 o 
  -5  13   1    10426.77    10200.84    116.69 o 
  -3  13   1     9702.34     9701.96    113.04 o 
  -1  13   1     2316.66     2131.41     52.05 o 
   1  13   1     6646.28     6537.17     88.96 o 
   3  13   1    30168.74    30057.10    255.41 o 
   5  13   1     8808.54     8175.54    101.76 o 
   7  13   1     8055.70     8276.46    116.78 o 
   9  13   1     6012.57     6048.76     98.69 o 
  11  13   1      772.06      648.35     40.73 o 
  13  13   1     2306.81     2489.57     87.64 o 
  15  13   1     5471.72     5362.40    112.23 o 
  17  13   1      471.13      404.38     54.02 o 
 -16  14   1     1011.72     1144.80     61.60 o 
 -14  14   1     3114.03     3177.20     86.15 o 
 -12  14   1     7527.62     7591.58    115.69 o 
 -10  14   1     1762.86     1863.53     57.93 o 
  -8  14   1     9311.93     9169.62    126.03 o 
  -6  14   1    23988.82    23608.32    216.41 o 
  -4  14   1       33.01       16.66     23.24 o 
  -2  14   1     6684.92     6750.74    108.49 o 
   0  14   1    11216.01    11410.21    128.04 o 
   2  14   1     2049.00     2040.04     53.02 o 
   4  14   1    11733.54    11554.24    130.74 o 
   6  14   1    28939.85    28157.22    336.32 o 
   8  14   1     1063.64      951.23     45.12 o 
  10  14   1     3866.49     3833.62     92.48 o 
  12  14   1     4852.86     4805.89    104.91 o 
  14  14   1       26.32      -16.93     38.85 o 
 -13  15   1      756.92      870.09     48.28 o 
 -11  15   1     3076.07     3114.10     75.02 o 
  -9  15   1    10615.43    10687.97    143.03 o 
  -7  15   1     2520.77     2542.43     67.65 o 
  -5  15   1     4574.37     4552.48     79.15 o 
  -3  15   1    10734.18    10943.67    128.86 o 
  -1  15   1     1884.09     1715.90     51.54 o 
   1  15   1     3983.87     3964.97     72.49 o 
   3  15   1    12426.15    12450.58    140.16 o 
   5  15   1      533.00      464.33     37.25 o 
   7  15   1     5155.28     5205.34    108.83 o 
   9  15   1     7534.79     7733.01    138.13 o 
  11  15   1      283.69      200.24     38.43 o 
  13  15   1     7933.82     8368.62    148.29 o 
 -10  16   1      102.25       72.91     31.44 o 
  -8  16   1     2515.04     2476.33     69.08 o 
  -6  16   1     2636.85     3012.92     68.37 o 
  -4  16   1      474.88      431.31     35.11 o 
  -2  16   1     1121.51     1151.67     48.59 o 
   0  16   1     2530.28     2548.07     61.18 o 
   2  16   1       26.06       -4.45     24.33 o 
   4  16   1     5039.62     5023.87     95.25 o 
   6  16   1     5132.38     5322.69    112.52 o 
   8  16   1      215.55      166.44     39.07 o 
  10  16   1     2038.16     2133.68     78.76 o 
  -7  17   1        0.68       14.91     28.89 o 
  -5  17   1      618.42      558.19     44.60 o 
  -3  17   1      277.58      283.29     32.93 o 
  -1  17   1        6.66      -37.90     25.27 o 
   1  17   1       72.37       80.85     32.58 o 
   3  17   1       10.78      111.41     33.71 o 
   5  17   1      385.29      286.84     42.05 o 
 -26   0   2     9643.22     9545.85    322.98 o 
 -24   0   2    22853.28    22327.49    544.28 o 
 -22   0   2     2815.70     2661.59    149.53 o 
 -20   0   2    20436.93    20174.29    478.49 o 
 -18   0   2    24209.55    23864.63    526.34 o 
 -16   0   2     7922.47     7549.86    107.94 o 
 -14   0   2    64131.38    61142.82    617.67 o 
 -12   0   2    59045.25    54915.23    659.73 o 
 -10   0   2     2788.71     3262.19     64.17 o 
  -8   0   2   112388.40   113440.79   1262.45 o 
  -6   0   2    22248.44    22486.30    284.89 o 
  -4   0   2   109605.39   114746.31   1695.64 o 
  -2   0   2   185426.81   168212.77   2847.01 o 
   0   0   2   119127.77   121045.73   2063.48 o 
   2   0   2    50909.89    54613.25    753.62 o 
   4   0   2    51850.40    48366.40    735.68 o 
   6   0   2    69559.02    67255.40    805.87 o 
   8   0   2    31505.58    33687.71    347.92 o 
  10   0   2    40762.92    38679.61    449.66 o 
  12   0   2   108689.34   110279.25   1084.89 o 
  14   0   2      111.37      173.80     56.82 o 
  16   0   2    22170.23    21655.38    326.77 o 
  18   0   2    18347.97    17619.05    616.05 o 
  20   0   2       28.26      -14.58     33.05 o 
  22   0   2    12999.65    13026.86    364.85 o 
  24   0   2    13026.61    13493.39    388.77 o 
 -27   1   2     8855.86     8929.06    222.01 o 
 -25   1   2      140.23      257.33     54.98 o 
 -23   1   2    14368.86    13525.88    266.34 o 
 -21   1   2    17295.82    17002.32    302.37 o 
 -19   1   2     1075.95     1126.81     95.70 o 
 -17   1   2    27305.28    26844.34    234.35 o 
 -15   1   2    75164.21    73979.72    524.65 o 
 -13   1   2     4972.92     5418.92     57.14 o 
 -11   1   2    78122.88    77624.61    588.36 o 
  -9   1   2    91615.65    91329.39    679.53 o 
  -7   1   2     5150.83     5157.75     51.57 o 
  -5   1   2    67704.11    68813.18    628.57 o 
  -3   1   2    83202.37    87103.63    874.95 o 
  -1   1   2      586.20      547.35     14.78 o 
   1   1   2   141241.42   141954.48   2717.32 o 
   3   1   2   198198.06   197532.14   1962.98 o 
   5   1   2        3.62       78.90     32.90 o 
   7   1   2    18755.11    16596.53    143.62 o 
   9   1   2    74508.87    74114.25    613.75 o 
  11   1   2     2169.01     2562.34     34.07 o 
  13   1   2    35867.57    34817.14    291.60 o 
  15   1   2    10454.16     9925.81    126.65 o 
  17   1   2     4533.40     4373.37     79.47 o 
  19   1   2    18881.65    18761.02    214.54 o 
  21   1   2    12110.58    12237.34    245.19 o 
  23   1   2      151.44      134.71     48.50 o 
 -26   2   2     1869.20     1633.44     99.32 o 
 -24   2   2     3985.47     3890.54    314.01 o 
 -22   2   2      853.47      719.99     65.45 o 
 -20   2   2     6046.16     6073.02    154.33 o 
 -18   2   2     7502.77     7541.51    105.64 o 
 -16   2   2     1496.18     1533.15     34.81 o 
 -14   2   2    10880.97    10031.71     91.66 o 
 -12   2   2    29580.58    29790.38    223.48 o 
 -10   2   2     8330.22     9143.67     87.90 o 
  -8   2   2    11463.93    11350.92     82.88 o 
  -6   2   2    61231.83    62738.22    437.13 o 
  -4   2   2     4766.38     5062.69     44.65 o 
  -2   2   2     9096.41    10331.20     87.12 o 
   0   2   2    21806.37    22974.88    233.54 o 
   2   2   2    47066.99    50714.27    433.67 o 
   4   2   2     3359.89     3366.72     78.29 o 
   6   2   2    35016.14    35504.31    283.84 o 
   8   2   2     2394.65     2474.35     38.45 o 
  10   2   2    37510.42    38633.64    344.95 o 
  12   2   2    13624.38    13120.55    130.59 o 
  14   2   2      418.71      489.87     28.17 o 
  16   2   2     7795.41     7749.04    110.78 o 
  18   2   2     3865.76     3990.42     78.53 o 
  20   2   2      431.30      397.96     57.15 o 
  22   2   2     2217.15     2385.60    107.78 o 
  24   2   2     1575.42     1555.92     93.04 o 
 -25   3   2       43.52       56.69     71.77 o 
 -23   3   2       88.33       86.73     50.75 o 
 -21   3   2      318.95      279.36     48.50 o 
 -19   3   2     1336.76     1127.93     53.57 o 
 -17   3   2     2161.51     1971.59     86.51 o 
 -15   3   2     3163.61     3273.75     41.47 o 
 -13   3   2    14463.63    15397.99    117.04 o 
 -11   3   2     3041.63     3319.79     37.30 o 
  -9   3   2     3325.21     3827.21     38.91 o 
  -7   3   2      484.85      417.92     24.07 o 
  -5   3   2     1887.37     1919.76     29.32 o 
  -3   3   2    11951.74    12443.40     97.22 o 
  -1   3   2     7525.16     8205.84     73.74 o 
   1   3   2     2888.42     2753.93     27.11 o 
   3   3   2    12578.35    13699.09    135.08 o 
   5   3   2     3476.64     3951.26     48.56 o 
   7   3   2       88.69      119.43     13.14 o 
   9   3   2      801.11      850.04     26.43 o 
  11   3   2      830.55     1062.79     56.41 o 
  13   3   2       11.41       25.60     15.38 o 
  15   3   2      193.25      218.55     28.65 o 
  17   3   2    10256.02    10598.11    140.13 o 
  19   3   2     2313.12     2083.80     62.27 o 
  21   3   2       20.41       20.56     30.69 o 
  23   3   2      215.89      145.22     52.74 o 
 -26   4   2     1579.69     1489.39     97.27 o 
 -24   4   2     3697.13     3645.42    132.77 o 
 -22   4   2     1929.36     1869.23     94.53 o 
 -20   4   2     7626.33     7165.28    325.97 o 
 -18   4   2     9602.34     9465.74    108.38 o 
 -16   4   2       82.64       88.69     23.48 o 
 -14   4   2    14328.55    13725.65    110.23 o 
 -12   4   2     7797.21     6531.80     62.11 o 
 -10   4   2     6872.34     7368.58     91.41 o 
  -8   4   2    48737.64    50496.16    462.10 o 
  -6   4   2    56729.40    58771.30    476.57 o 
  -4   4   2      271.95      276.94     21.67 o 
  -2   4   2     6052.35     7569.35     66.27 o 
   0   4   2    31220.94    36547.68    378.91 o 
   2   4   2     8567.27     9533.65     79.87 o 
   4   4   2    82569.30    85500.88    594.55 o 
   6   4   2    23146.04    22790.04    174.06 o 
   8   4   2     1307.12     1379.05     42.72 o 
  10   4   2     8143.00     7953.26    139.52 o 
  12   4   2    16088.31    15968.62    155.37 o 
  14   4   2     2339.04     2296.80     48.99 o 
  16   4   2    10024.74    10046.28    135.57 o 
  18   4   2     9547.37     9595.94    142.23 o 
  20   4   2       80.39       23.07     42.09 o 
  22   4   2     1294.05     1333.55     86.62 o 
  24   4   2     2203.81     2107.78    137.57 o 
 -25   5   2     1024.58     1032.59     82.39 o 
 -23   5   2     7436.94     6617.43    206.35 o 
 -21   5   2    25497.06    24140.09    397.49 o 
 -19   5   2      278.95      210.29     25.09 o 
 -17   5   2    22463.81    22117.21    203.31 o 
 -15   5   2    37130.29    36096.83    287.10 o 
 -13   5   2     3836.84     4174.98     48.93 o 
 -11   5   2    26076.39    25423.37    198.95 o 
  -9   5   2   138977.91   144203.11    995.10 o 
  -7   5   2     2086.24     2405.15     52.16 o 
  -5   5   2   103939.52   105577.57    769.91 o 
  -3   5   2    50744.38    50218.14    358.38 o 
  -1   5   2      249.17      294.82     26.56 o 
   1   5   2    40751.19    39911.39    288.81 o 
   3   5   2    72139.84    71289.70    455.47 o 
   5   5   2     2087.37     2155.30     53.49 o 
   7   5   2   106942.18   109081.80    690.29 o 
   9   5   2    33626.24    32645.94    276.34 o 
  11   5   2      421.47      327.26     22.36 o 
  13   5   2    17287.69    17062.55    168.68 o 
  15   5   2    15933.33    15785.16    198.08 o 
  17   5   2       19.97        9.17     36.26 o 
  19   5   2    19481.82    19765.98    270.95 o 
  21   5   2    12353.31    12029.20    197.25 o 
  23   5   2        0.20      -11.68     44.26 o 
 -24   6   2    16628.41    16610.01    424.66 o 
 -22   6   2     2291.93     2126.80    113.64 o 
 -20   6   2    32348.86    32048.35    286.75 o 
 -18   6   2    29679.52    29789.40    307.10 o 
 -16   6   2      504.93      601.86     63.88 o 
 -14   6   2    16510.82    16145.52    183.77 o 
 -12   6   2    42972.95    43587.59    326.28 o 
 -10   6   2     6129.20     6208.55     68.86 o 
  -8   6   2    77251.38    78259.90    554.30 o 
  -6   6   2    71355.26    70571.43    500.71 o 
  -4   6   2       17.24       47.93     16.49 o 
  -2   6   2    43466.11    42472.95    340.15 o 
   0   6   2   127716.86   129371.24    893.62 o 
   2   6   2    44503.79    48755.55    352.26 o 
   4   6   2    50246.73    48172.70    318.06 o 
   6   6   2    90234.95    93082.51    594.79 o 
   8   6   2     1125.42     1113.11     24.96 o 
  10   6   2    41963.21    41435.62    309.78 o 
  12   6   2    27304.54    27282.22    220.14 o 
  14   6   2     2702.74     2695.89     50.49 o 
  16   6   2    29789.06    29389.37    242.21 o 
  18   6   2    14760.95    14678.78    170.35 o 
  20   6   2     1806.20     1821.86     62.84 o 
  22   6   2     9108.28     9473.37    146.10 o 
 -25   7   2      252.85      164.48     59.21 o 
 -23   7   2     7864.57     7978.45    221.30 o 
 -21   7   2    10735.47    11197.91    185.45 o 
 -19   7   2      431.31      406.97     38.70 o 
 -17   7   2    19354.77    18887.34    215.48 o 
 -15   7   2     6216.16     6310.26    120.80 o 
 -13   7   2      221.87      180.74     19.40 o 
 -11   7   2    46179.76    45688.16    342.61 o 
  -9   7   2    66875.41    68625.98    753.41 o 
  -7   7   2     1215.07     1297.87     31.11 o 
  -5   7   2    56838.53    58068.92    432.68 o 
  -3   7   2    19829.54    19013.71    155.84 o 
  -1   7   2       47.20       91.19     20.28 o 
   1   7   2    31940.07    31291.34    444.51 o 
   3   7   2    89089.51    91541.91    705.69 o 
   5   7   2        5.17       46.69     15.60 o 
   7   7   2    20786.88    20494.87    154.29 o 
   9   7   2    20565.65    19512.06    164.98 o 
  11   7   2        1.34       13.21     14.98 o 
  13   7   2     7121.39     7199.31     86.61 o 
  15   7   2    24785.38    24636.85    211.60 o 
  17   7   2       40.70       -8.95     21.70 o 
  19   7   2     5265.66     5539.32    113.96 o 
  21   7   2     5124.25     5399.60    106.66 o 
 -24   8   2     1334.74     1395.91     95.09 o 
 -22   8   2        5.19      -48.17     32.11 o 
 -20   8   2     1256.95     1290.04     58.15 o 
 -18   8   2     3980.28     4264.03     89.50 o 
 -16   8   2     1584.97     1560.64     57.40 o 
 -14   8   2     6842.08     7037.33    115.19 o 
 -12   8   2     5294.51     5622.80     72.24 o 
 -10   8   2       50.89       44.68     15.11 o 
  -8   8   2     8408.75     8310.27     95.33 o 
  -6   8   2    21470.17    22332.30    183.52 o 
  -4   8   2      543.00      520.08     29.87 o 
  -2   8   2    16089.88    16926.64    144.84 o 
   0   8   2    54366.48    55471.67    405.21 o 
   2   8   2    20996.57    22188.45    180.51 o 
   4   8   2     2085.27     1904.90     37.82 o 
   6   8   2     4849.03     4723.84     61.16 o 
   8   8   2       61.43       26.07     19.52 o 
  10   8   2     3748.39     3948.77     60.91 o 
  12   8   2    13958.06    13651.94    133.79 o 
  14   8   2     2443.82     2390.17     54.83 o 
  16   8   2     4238.63     4303.81     70.92 o 
  18   8   2      832.70      763.33     39.54 o 
  20   8   2       59.76       37.65     36.44 o 
  22   8   2      326.79      377.95     51.57 o 
 -23   9   2      452.75      377.00     59.21 o 
 -21   9   2     1448.43     1424.63     71.15 o 
 -19   9   2       92.33       33.24     46.62 o 
 -17   9   2      436.40      372.66     37.29 o 
 -15   9   2      831.14      883.73     47.71 o 
 -13   9   2     1212.17     1275.23     43.81 o 
 -11   9   2      161.28      213.88     37.91 o 
  -9   9   2        9.39       61.68     24.07 o 
  -7   9   2     1385.23     1456.34     36.46 o 
  -5   9   2     2987.51     2881.67     48.53 o 
  -3   9   2     3508.45     3826.98     57.51 o 
  -1   9   2      875.84      852.02     37.89 o 
   1   9   2      768.44      841.30     32.10 o 
   3   9   2     3546.73     3945.84     56.85 o 
   5   9   2     1180.86     1231.70     34.88 o 
   7   9   2      677.90      693.54     28.45 o 
   9   9   2     2031.56     2181.64     52.93 o 
  11   9   2        0.48       -9.06     21.88 o 
  13   9   2       40.70      147.55     24.80 o 
  15   9   2      269.38      291.62     27.66 o 
  17   9   2        0.12      -33.69     22.46 o 
  19   9   2      458.71      427.36     54.21 o 
  21   9   2     1941.06     1910.22     84.27 o 
 -22  10   2       10.46      -64.57     43.05 o 
 -20  10   2     4059.29     4134.41     95.50 o 
 -18  10   2     6409.16     6392.49    114.68 o 
 -16  10   2      840.66      800.56     44.05 o 
 -14  10   2     9540.32     9488.34    147.50 o 
 -12  10   2     9251.37     9068.06    113.66 o 
 -10  10   2       55.42       46.56     18.12 o 
  -8  10   2     9690.19     9637.64    104.05 o 
  -6  10   2    11771.59    11652.54    117.10 o 
  -4  10   2     1226.04     1207.62     35.58 o 
  -2  10   2    10715.24    10684.52    109.29 o 
   0  10   2     7892.01     7886.18     88.78 o 
   2  10   2       32.31       71.27     16.79 o 
   4  10   2    13286.38    12913.75    126.08 o 
   6  10   2    13769.91    13740.03    132.40 o 
   8  10   2     1276.71     1286.45     43.70 o 
  10  10   2    11855.79    11738.33    138.55 o 
  12  10   2     4045.23     3929.17     77.11 o 
  14  10   2     2698.56     2726.45     65.03 o 
  16  10   2     7068.16     7296.52    127.77 o 
  18  10   2     3119.26     3117.54     98.70 o 
  20  10   2        6.19      -50.84     46.52 o 
 -21  11   2     6825.79     6883.65    128.83 o 
 -19  11   2      458.12      409.31     42.39 o 
 -17  11   2     7318.86     7276.90    125.45 o 
 -15  11   2    13693.13    13527.48    178.52 o 
 -13  11   2      867.49      872.24     44.16 o 
 -11  11   2    26808.63    26294.20    249.60 o 
  -9  11   2    21292.26    21612.75    250.99 o 
  -7  11   2     2254.91     2155.82     46.86 o 
  -5  11   2    10875.36    10343.23    110.60 o 
  -3  11   2    37275.58    36855.59    292.97 o 
  -1  11   2     1202.78     1126.79     36.95 o 
   1  11   2    21218.87    20820.84    183.35 o 
   3  11   2    14278.78    13780.18    134.67 o 
   5  11   2       80.01       84.03     19.16 o 
   7  11   2    21394.97    21110.44    208.89 o 
   9  11   2    28833.83    28390.93    268.19 o 
  11  11   2      119.58      106.50     26.26 o 
  13  11   2    16897.85    17007.07    186.81 o 
  15  11   2    12220.23    12340.79    197.34 o 
  17  11   2       44.90       16.71     52.45 o 
  19  11   2     3894.00     3813.39    113.65 o 
 -20  12   2    10295.92    10307.04    164.25 o 
 -18  12   2     9560.21     9605.48    175.65 o 
 -16  12   2      204.88      247.98     36.23 o 
 -14  12   2    11085.86    10539.10    153.81 o 
 -12  12   2    12538.86    12871.43    151.74 o 
 -10  12   2       19.21       20.19     21.49 o 
  -8  12   2    21764.98    21267.81    193.21 o 
  -6  12   2    27117.04    26491.60    227.84 o 
  -4  12   2      307.75      349.23     33.68 o 
  -2  12   2    21733.09    21423.49    198.83 o 
   0  12   2    38262.63    37560.78    301.88 o 
   2  12   2      335.02      296.39     26.51 o 
   4  12   2    12402.16    12364.54    142.43 o 
   6  12   2    18975.87    18563.13    192.73 o 
   8  12   2      305.99      206.53     28.52 o 
  10  12   2    10321.37    10414.77    134.43 o 
  12  12   2    15304.65    14862.04    197.13 o 
  14  12   2       88.86       74.82     33.41 o 
  16  12   2     6543.58     6826.88    126.52 o 
 -17  13   2     3307.79     3445.28     91.78 o 
 -15  13   2     4257.71     4660.65    101.47 o 
 -13  13   2      843.55      843.80     43.62 o 
 -11  13   2     7613.23     7367.58    109.00 o 
  -9  13   2     7782.38     7812.64    101.22 o 
  -7  13   2       82.65       73.97     24.44 o 
  -5  13   2     7777.53     7712.80     98.75 o 
  -3  13   2    14091.27    13899.31    143.13 o 
  -1  13   2      700.25      617.86     31.92 o 
   1  13   2    18267.03    18345.47    200.38 o 
   3  13   2    28016.79    27179.73    338.15 o 
   5  13   2     3930.52     3815.76     67.99 o 
   7  13   2     8212.58     8292.30    116.21 o 
   9  13   2     8932.03     8605.58    138.62 o 
  11  13   2        6.43      -38.85     25.90 o 
  13  13   2     4940.93     4964.98    106.76 o 
  15  13   2     4556.35     4773.67    108.54 o 
 -16  14   2        8.09       12.34     33.96 o 
 -14  14   2      919.29      920.14     54.01 o 
 -12  14   2      708.06      759.44     41.74 o 
 -10  14   2      167.26      128.94     29.28 o 
  -8  14   2      409.41      386.75     33.04 o 
  -6  14   2     3762.47     3781.60     72.22 o 
  -4  14   2      983.76      923.93     39.97 o 
  -2  14   2      711.03      718.50     35.96 o 
   0  14   2     2249.48     2269.95     55.34 o 
   2  14   2        8.21      -33.31     22.20 o 
   4  14   2     2529.98     2483.50     59.57 o 
   6  14   2      547.56      616.22     50.07 o 
   8  14   2      259.65      185.98     36.93 o 
  10  14   2     2196.12     2404.88     77.83 o 
  12  14   2     3026.15     3057.38     86.15 o 
  14  14   2      188.29      161.77     41.07 o 
 -13  15   2        0.07      -24.44     31.12 o 
 -11  15   2      274.75      207.19     33.11 o 
  -9  15   2      525.31      584.07     41.36 o 
  -7  15   2       27.90        9.63     24.80 o 
  -5  15   2     1063.02     1101.81     45.64 o 
  -3  15   2       45.38       35.91     25.09 o 
  -1  15   2       19.52      -40.12     26.75 o 
   1  15   2      387.92      431.60     33.20 o 
   3  15   2     1615.82     1631.27     58.64 o 
   5  15   2       30.59       23.12     31.60 o 
   7  15   2      617.69      624.32     46.91 o 
   9  15   2      635.41      607.62     49.00 o 
  11  15   2      273.57      282.21     41.34 o 
 -10  16   2      213.60      250.14     47.74 o 
  -8  16   2     2536.28     2652.41     70.89 o 
  -6  16   2     3442.75     3546.78     73.05 o 
  -4  16   2      108.96       98.87     27.58 o 
  -2  16   2     3372.14     3497.29     71.67 o 
   0  16   2     3619.71     3507.46     80.51 o 
   2  16   2        8.83      -27.81     28.32 o 
   4  16   2     2528.75     2879.50     84.88 o 
   6  16   2     3094.16     3168.42     89.42 o 
   8  16   2      117.16       70.99     37.90 o 
  -7  17   2      431.58      490.58     40.93 o 
  -5  17   2     4045.69     4163.61     80.67 o 
  -3  17   2     6093.65     6395.22    123.07 o 
  -1  17   2      201.49      161.22     35.54 o 
   1  17   2     7225.25     7502.29    131.78 o 
   3  17   2     9627.08     9638.52    158.94 o 
   5  17   2      347.74      187.94     40.90 o 
 -27   1   3     4031.14     4227.59    221.30 o 
 -25   1   3      301.58      299.06     59.21 o 
 -23   1   3    11130.05    10235.63    269.15 o 
 -21   1   3     7589.30     7285.01    173.40 o 
 -19   1   3      486.75      460.86     50.75 o 
 -17   1   3    14499.07    15027.25    144.14 o 
 -15   1   3    14323.25    14181.04    134.16 o 
 -13   1   3      370.97      345.80     14.27 o 
 -11   1   3     8189.25     7443.84     67.14 o 
  -9   1   3     2039.85     1867.99     24.60 o 
  -7   1   3       16.76       60.84     18.99 o 
  -5   1   3   161524.11   165107.61   2166.88 o 
  -3   1   3    15905.87    16931.78    193.59 o 
  -1   1   3    38543.40    40913.03    312.24 o 
   1   1   3    95706.59    98724.47   1288.36 o 
   3   1   3     4464.26     4096.30     57.84 o 
   5   1   3      795.71      863.66     30.74 o 
   7   1   3    21821.22    22601.33    217.58 o 
   9   1   3     8054.14     7815.76     83.04 o 
  11   1   3      804.06      898.85     34.52 o 
  13   1   3    12278.99    12240.73    144.14 o 
  15   1   3     1363.09     1166.05     42.10 o 
  17   1   3     2597.49     2633.59     65.28 o 
  19   1   3     6965.15     6925.54    110.96 o 
  21   1   3     3684.80     3587.27     96.30 o 
  23   1   3      178.76      180.39     52.74 o 
 -26   2   3    10946.91    10444.42    238.93 o 
 -24   2   3    21362.35    20269.53    357.36 o 
 -22   2   3      207.09      157.33     48.50 o 
 -20   2   3    27160.00    25829.66    408.11 o 
 -18   2   3    52617.61    52163.09    681.34 o 
 -16   2   3     2352.46     2589.49     71.65 o 
 -14   2   3    37251.07    35087.46    252.08 o 
 -12   2   3    10931.41     8713.97     71.24 o 
 -10   2   3    43148.28    47545.59    328.90 o 
  -8   2   3    44367.04    45753.38    326.00 o 
  -6   2   3    37245.45    37854.61    297.18 o 
  -4   2   3    94882.23    99718.34    759.19 o 
  -2   2   3     5064.67     5621.95     53.34 o 
   0   2   3    16418.50    16254.62    147.92 o 
   2   2   3     6540.36     6388.78     55.38 o 
   4   2   3    59750.89    60349.77    702.82 o 
   6   2   3    62769.04    64903.11    560.22 o 
   8   2   3     3123.35     3309.59     48.06 o 
  10   2   3    42292.12    41462.15    339.24 o 
  12   2   3    35364.40    33921.29    286.69 o 
  14   2   3    10225.09     9986.24    128.33 o 
  16   2   3    61921.16    60131.48    557.24 o 
  18   2   3    24490.80    23555.95    290.07 o 
  20   2   3      354.69      357.99     34.13 o 
  22   2   3    13747.89    13731.19    270.58 o 
  24   2   3     5340.63     5351.94    160.55 o 
 -27   3   3    11010.04    11238.08    255.64 o 
 -25   3   3      268.19      247.02     68.78 o 
 -23   3   3    25229.24    23849.65    399.65 o 
 -21   3   3    35889.46    33858.50    513.84 o 
 -19   3   3     1754.86     1653.19     60.68 o 
 -17   3   3    51850.03    52110.22    414.24 o 
 -15   3   3    30428.73    29585.37    219.30 o 
 -13   3   3     1624.71     1601.72     25.98 o 
 -11   3   3    52963.11    49983.61    359.56 o 
  -9   3   3   128375.38   129891.20    895.05 o 
  -7   3   3     1906.36     2080.68     28.19 o 
  -5   3   3   116781.77   118173.33    814.70 o 
  -3   3   3    43704.56    42640.76    302.20 o 
  -1   3   3    29868.96    32179.93    225.71 o 
   1   3   3    59338.20    61717.56    472.52 o 
   3   3   3    69019.57    68780.84    617.45 o 
   5   3   3    23883.25    24591.26    231.16 o 
   7   3   3    97102.74    98400.38    756.51 o 
   9   3   3    31120.70    29942.06    253.28 o 
  11   3   3     1177.55     1219.69     33.51 o 
  13   3   3    71759.70    71340.86    864.45 o 
  15   3   3    28454.79    27692.12    284.56 o 
  17   3   3     4042.03     4336.64     83.91 o 
  19   3   3    30661.58    31018.06    324.71 o 
  21   3   3     9037.03     8801.47    159.53 o 
  23   3   3      489.20      527.15     63.02 o 
 -26   4   3     5619.26     5183.85    164.78 o 
 -24   4   3    14702.40    14190.48    293.07 o 
 -22   4   3       28.55      -22.35     40.01 o 
 -20   4   3    10532.05    10072.62    227.07 o 
 -18   4   3    22276.75    22329.43    202.37 o 
 -16   4   3      355.00      349.06     27.73 o 
 -14   4   3    31587.61    30959.34    238.50 o 
 -12   4   3    24977.02    24062.78    189.04 o 
 -10   4   3       32.05       35.39     15.16 o 
  -8   4   3    81044.52    81283.80    569.29 o 
  -6   4   3    50122.57    50355.62    358.74 o 
  -4   4   3    10334.53    10755.05     90.28 o 
  -2   4   3    29676.14    29546.92    216.03 o 
   0   4   3    27930.07    26748.80    179.61 o 
   2   4   3     4365.08     4785.99    153.98 o 
   4   4   3   122773.98   124534.98    879.57 o 
   6   4   3    37554.11    36169.55    296.27 o 
   8   4   3     7588.41     7680.76     86.01 o 
  10   4   3    55465.96    55111.65    445.23 o 
  12   4   3    41316.95    41259.24    346.75 o 
  14   4   3       60.00       83.35     19.18 o 
  16   4   3    20754.87    20765.57    267.62 o 
  18   4   3    12221.21    11896.36    158.74 o 
  20   4   3     1280.83     1483.30     68.37 o 
  22   4   3    10141.06    10478.05    183.53 o 
 -25   5   3        0.21      -62.49     41.66 o 
 -23   5   3     2650.22     2733.52    114.19 o 
 -21   5   3     5871.91     5712.22    186.03 o 
 -19   5   3      526.45      582.36     36.93 o 
 -17   5   3     5059.19     5092.53     85.72 o 
 -15   5   3     4495.75     4248.66     56.52 o 
 -13   5   3      197.79      293.73     17.25 o 
 -11   5   3     7017.29     6931.63     72.46 o 
  -9   5   3     2602.97     2064.08     34.26 o 
  -7   5   3     2358.83     2716.71     45.22 o 
  -5   5   3     9996.53     9457.28    121.53 o 
  -3   5   3      599.03      599.64     26.52 o 
  -1   5   3    18070.96    19680.05    166.77 o 
   1   5   3    45645.91    45656.20    360.32 o 
   3   5   3    68506.75    71818.56    459.38 o 
   5   5   3      208.48      249.72     31.88 o 
   7   5   3     9915.41     9333.22    104.32 o 
   9   5   3     5155.38     5270.27     69.94 o 
  11   5   3     3073.83     3196.83     55.40 o 
  13   5   3    20980.75    20918.37    199.80 o 
  15   5   3    14487.53    14273.22    163.51 o 
  17   5   3     1985.06     2011.04     61.60 o 
  19   5   3     4058.13     4179.39     90.24 o 
  21   5   3     1960.21     2218.14     80.24 o 
  23   5   3       54.84       41.87     65.79 o 
 -26   6   3       18.79       17.94     50.75 o 
 -24   6   3     1108.35     1056.83     89.72 o 
 -22   6   3      378.11      346.28     44.63 o 
 -20   6   3     1825.72     1792.02     75.26 o 
 -18   6   3      675.70      639.84     38.53 o 
 -16   6   3      828.68      770.03     38.70 o 
 -14   6   3        7.05       75.05     21.44 o 
 -12   6   3      316.08      467.00     29.87 o 
 -10   6   3    13046.61    14488.21    126.24 o 
  -8   6   3     5272.22     6189.19     96.29 o 
  -6   6   3     1289.63     1565.65     30.33 o 
  -4   6   3     3382.51     3420.63     44.43 o 
  -2   6   3     1027.05      868.51     21.74 o 
   0   6   3    19059.46    20895.46    179.50 o 
   2   6   3    11935.01    12781.94    108.98 o 
   4   6   3      416.70      366.20     16.43 o 
   6   6   3     3701.45     4006.14     52.60 o 
   8   6   3      138.89      178.09     22.98 o 
  10   6   3      306.73      329.70     23.02 o 
  12   6   3     1036.35     1181.24     56.52 o 
  14   6   3     4176.91     4142.46     71.49 o 
  16   6   3     2050.42     1970.59     60.31 o 
  18   6   3     2428.19     2309.32     67.62 o 
  20   6   3      339.11      257.92     41.44 o 
  22   6   3       35.47       -7.33     36.72 o 
 -25   7   3        4.94      -66.38     44.26 o 
 -23   7   3     6646.98     6456.40    179.41 o 
 -21   7   3     7387.16     6955.83    139.36 o 
 -19   7   3       89.43       86.66     30.58 o 
 -17   7   3    20676.65    19876.41    223.03 o 
 -15   7   3    11710.59    11586.91    146.23 o 
 -13   7   3      187.73      197.57     22.29 o 
 -11   7   3     4699.76     4178.09     57.47 o 
  -9   7   3     1944.30     1742.54     36.36 o 
  -7   7   3      926.27      897.04     27.40 o 
  -5   7   3    48356.13    50590.13    369.80 o 
  -3   7   3    10136.21     9534.10     91.00 o 
  -1   7   3     6837.59     7337.48     74.61 o 
   1   7   3     2758.66     2478.77     39.17 o 
   3   7   3    16150.54    16669.08    140.45 o 
   5   7   3      137.46      220.71     13.77 o 
   7   7   3    14674.34    14246.40    115.95 o 
   9   7   3    19817.11    19779.01    169.06 o 
  11   7   3        9.00       20.21     15.77 o 
  13   7   3    10016.62     9850.73    108.25 o 
  15   7   3     4067.58     4009.16     67.39 o 
  17   7   3     3154.81     3141.03     67.53 o 
  19   7   3    12385.80    12358.40    194.65 o 
  21   7   3     4071.40     4102.61    110.36 o 
 -24   8   3     7401.34     7767.09    202.48 o 
 -22   8   3      109.69        4.22     75.13 o 
 -20   8   3    15313.33    14906.35    190.88 o 
 -18   8   3    28545.53    28564.48    302.20 o 
 -16   8   3      131.68       93.50     27.31 o 
 -14   8   3    31436.53    31649.56    509.34 o 
 -12   8   3    19867.30    19621.43    169.39 o 
 -10   8   3     2877.22     2837.83     83.30 o 
  -8   8   3    43952.36    42839.23    323.38 o 
  -6   8   3    61806.25    62718.69    455.63 o 
  -4   8   3     2817.11     3067.43     46.83 o 
  -2   8   3    45323.27    45637.07    339.29 o 
   0   8   3    21319.95    21433.45    175.62 o 
   2   8   3    18681.23    19970.38    166.52 o 
   4   8   3    71365.88    71351.14    514.02 o 
   6   8   3    35948.53    34639.43    244.47 o 
   8   8   3     2321.80     2559.43     47.32 o 
  10   8   3    12897.96    12811.67    125.50 o 
  12   8   3    24187.96    23256.99    201.25 o 
  14   8   3     2927.81     2863.08     58.49 o 
  16   8   3    23134.59    23669.73    211.90 o 
  18   8   3     4872.17     4936.08    100.19 o 
  20   8   3     1723.97     1762.45     80.77 o 
 -23   9   3     5084.59     5086.39    155.91 o 
 -21   9   3     7310.76     7500.04    176.16 o 
 -19   9   3        8.64      -39.10     26.06 o 
 -17   9   3    16201.06    15928.31    195.70 o 
 -15   9   3    23770.87    23336.38    330.64 o 
 -13   9   3     3088.59     3041.68     92.44 o 
 -11   9   3    17732.37    16995.11    153.67 o 
  -9   9   3    25915.24    25377.59    210.29 o 
  -7   9   3       59.58       57.49     18.28 o 
  -5   9   3    33482.69    32533.64    255.94 o 
  -3   9   3    48092.46    50025.84    373.49 o 
  -1   9   3     1978.02     2058.93     43.69 o 
   1   9   3    60987.45    60953.98    447.41 o 
   3   9   3    27502.95    26597.21    237.70 o 
   5   9   3     4626.06     4554.30     62.05 o 
   7   9   3    39340.55    39645.58    341.73 o 
   9   9   3    39592.44    38290.01    300.16 o 
  11   9   3      764.94      829.82     37.24 o 
  13   9   3    48827.21    49820.71    397.50 o 
  15   9   3    16452.77    16286.69    178.49 o 
  17   9   3      588.92      651.97     42.12 o 
  19   9   3    12139.40    12140.93    200.78 o 
 -22  10   3       79.33       -9.68     37.67 o 
 -20  10   3     5024.31     5130.24    105.89 o 
 -18  10   3     8343.21     8285.24    132.86 o 
 -16  10   3        0.14       -3.24     25.27 o 
 -14  10   3    18501.09    18255.58    214.53 o 
 -12  10   3    18396.48    18281.42    175.20 o 
 -10  10   3      657.96      602.28     28.13 o 
  -8  10   3    10723.91    10635.11    121.36 o 
  -6  10   3    19783.95    19398.86    171.67 o 
  -4  10   3      216.07      271.51     28.88 o 
  -2  10   3    13941.44    13877.99    131.67 o 
   0  10   3    18812.52    18912.79    165.81 o 
   2  10   3     1782.70     1734.88     40.02 o 
   4  10   3    16879.47    16241.79    148.75 o 
   6  10   3    13060.39    12916.09    141.82 o 
   8  10   3      684.94      666.81     35.24 o 
  10  10   3    35689.53    35715.97    389.69 o 
  12  10   3    13492.86    13163.92    174.57 o 
  14  10   3      202.04      106.21     33.90 o 
  16  10   3     7525.85     7748.90    115.59 o 
  18  10   3     1687.16     1738.74     70.70 o 
 -21  11   3      552.87      596.36     56.10 o 
 -19  11   3       76.41       22.57     31.88 o 
 -17  11   3     1230.86     1382.94     59.70 o 
 -15  11   3     1011.85      970.97     50.04 o 
 -13  11   3      701.82      718.07     37.46 o 
 -11  11   3       26.12       73.05     37.45 o 
  -9  11   3    10885.54    10660.80    115.45 o 
  -7  11   3       42.85       73.83     20.07 o 
  -5  11   3     6497.94     6276.38     81.55 o 
  -3  11   3     1147.49     1096.58     38.79 o 
  -1  11   3     4990.06     5161.15     71.96 o 
   1  11   3     5359.63     5164.37     71.82 o 
   3  11   3     9993.11    10088.88    108.57 o 
   5  11   3      565.35      556.34     27.71 o 
   7  11   3     3040.37     3020.47     63.73 o 
   9  11   3      405.83      421.37     43.16 o 
  11  11   3      812.12      817.53     45.99 o 
  13  11   3      273.48      378.63     51.80 o 
  15  11   3      511.97      547.70     45.40 o 
  17  11   3        8.92      -23.67     30.09 o 
 -20  12   3      786.03      733.23     51.16 o 
 -18  12   3     1001.04     1012.53     55.66 o 
 -16  12   3      558.42      563.13     44.71 o 
 -14  12   3     1731.80     1763.61     64.15 o 
 -12  12   3     2402.43     2411.68     60.74 o 
 -10  12   3      365.66      275.74     26.45 o 
  -8  12   3      180.44      166.45     33.44 o 
  -6  12   3     5865.88     5877.03     81.97 o 
  -4  12   3      132.21       78.66     22.87 o 
  -2  12   3      239.01      317.89     27.15 o 
   0  12   3      508.07      555.70     31.27 o 
   2  12   3     5712.17     5594.83     78.72 o 
   4  12   3     1693.42     1761.64     45.84 o 
   6  12   3      244.72      220.79     28.69 o 
   8  12   3      659.17      602.56     42.26 o 
  10  12   3      251.42      260.28     36.26 o 
  12  12   3      295.46      267.16     39.38 o 
  14  12   3      647.07      534.46     45.99 o 
  16  12   3      981.59      956.27     56.03 o 
 -19  13   3        5.86      -58.39     41.44 o 
 -17  13   3     3549.40     3534.91     91.10 o 
 -15  13   3     3192.44     3327.49     85.03 o 
 -13  13   3      182.36      138.38     32.49 o 
 -11  13   3     2795.49     2750.26     66.00 o 
  -9  13   3    11344.72    11188.86    126.39 o 
  -7  13   3      953.90      950.42     43.51 o 
  -5  13   3    11196.67    10967.80    122.74 o 
  -3  13   3     7553.00     7563.12     97.45 o 
  -1  13   3       95.73       17.39     23.06 o 
   1  13   3     4532.60     4940.35    147.56 o 
   3  13   3    11368.74    11220.72    172.27 o 
   5  13   3     1554.05     1593.21     62.46 o 
   7  13   3     9801.57     9837.56    150.73 o 
   9  13   3     3763.48     3574.01     96.69 o 
  11  13   3       13.37       -2.95     28.89 o 
  13  13   3     6002.14     6052.67    120.61 o 
  15  13   3     4215.44     4288.58    104.91 o 
 -16  14   3      389.71      314.48     42.98 o 
 -14  14   3     8507.43     8346.71    140.41 o 
 -12  14   3     6051.28     6224.87    101.43 o 
 -10  14   3       84.24       64.43     27.05 o 
  -8  14   3    15945.53    16209.06    165.97 o 
  -6  14   3     7167.15     7083.88     96.59 o 
  -4  14   3     1897.13     1902.83     52.46 o 
  -2  14   3    12575.25    12713.74    141.01 o 
   0  14   3    12180.61    11933.05    148.42 o 
   2  14   3     2194.27     1814.11     58.55 o 
   4  14   3    15926.13    15814.53    206.22 o 
   6  14   3    11575.83    11519.95    168.71 o 
   8  14   3      464.43      576.21     45.99 o 
  10  14   3     9401.41     9320.03    152.93 o 
  12  14   3     7252.84     7463.25    137.93 o 
 -13  15   3       50.24       24.97     33.41 o 
 -11  15   3     6239.27     6813.00    118.48 o 
  -9  15   3    10778.06    10650.45    128.33 o 
  -7  15   3        6.34      -22.29     24.97 o 
  -5  15   3    10427.99    10506.63    125.54 o 
  -3  15   3     7466.20     7320.49    100.53 o 
  -1  15   3       19.45       -0.25     26.80 o 
   1  15   3     9016.82     9382.08    197.60 o 
   3  15   3     8723.99     8493.96    141.06 o 
   5  15   3      480.54      561.89     47.15 o 
   7  15   3     6810.13     6922.61    129.53 o 
   9  15   3     5917.41     6075.84    123.17 o 
  11  15   3      224.44      286.18     45.54 o 
 -10  16   3      229.32      250.90     34.15 o 
  -8  16   3     4259.56     4380.58     81.85 o 
  -6  16   3     3137.76     3228.21     97.05 o 
  -4  16   3       40.04       51.06     30.25 o 
  -2  16   3     3661.04     3784.09     82.66 o 
   0  16   3     4327.87     4210.63     87.40 o 
   2  16   3        2.26        5.59     28.13 o 
   4  16   3     3175.07     3518.13     96.69 o 
   6  16   3      965.07     1022.37     58.91 o 
   8  16   3      689.63      734.25     55.91 o 
  -7  17   3      127.58      132.85     34.91 o 
  -5  17   3      303.61      336.29     39.13 o 
  -3  17   3      110.61      155.37     35.24 o 
  -1  17   3       70.84       36.31     33.45 o 
   1  17   3      368.85      397.99     42.29 o 
   3  17   3      775.71      821.02     57.19 o 
 -28   0   4     2370.29     2260.86    167.47 o 
 -26   0   4    16376.52    16806.92    454.56 o 
 -24   0   4    15209.03    14558.02    400.73 o 
 -22   0   4     2128.07     2434.31    149.53 o 
 -20   0   4    32706.22    30880.48    657.92 o 
 -18   0   4    38527.20    38101.19    510.93 o 
 -16   0   4       62.20       95.70     28.71 o 
 -14   0   4   140257.61   142798.36   1804.34 o 
 -12   0   4    15184.93    13000.42    195.81 o 
 -10   0   4    21847.22    22519.72    301.84 o 
  -8   0   4    85329.80    84382.57   1017.97 o 
  -6   0   4    68258.29    67846.17    983.89 o 
  -4   0   4    20903.83    22055.35    312.26 o 
  -2   0   4   626010.69   547615.19  29979.20 o 
   0   0   4      672.31      837.35     78.94 o 
   2   0   4      527.95      697.49     44.86 o 
   4   0   4   120115.58   118895.91   2508.58 o 
   6   0   4   136903.77   139091.45   1922.93 o 
   8   0   4     4868.45     5910.13     83.60 o 
  10   0   4    89410.28    90777.91   1098.82 o 
  12   0   4    35434.48    35428.64    481.92 o 
  14   0   4     9423.46     9102.05    173.25 o 
  16   0   4    60420.11    58881.25    777.64 o 
  18   0   4    16167.46    15609.50    454.56 o 
  20   0   4     8871.48     8693.57    187.88 o 
  22   0   4    20252.59    20371.66    502.41 o 
 -27   1   4     4505.84     4507.62    209.34 o 
 -25   1   4     1308.34     1226.24     88.81 o 
 -23   1   4    17903.61    17505.96    315.06 o 
 -21   1   4    17079.18    16193.98    291.82 o 
 -19   1   4     2082.69     2007.85     85.01 o 
 -17   1   4    67268.71    66702.70    651.79 o 
 -15   1   4    34726.89    35579.88    239.21 o 
 -13   1   4    44842.65    47752.29    310.21 o 
 -11   1   4   129463.84   133249.06   1006.72 o 
  -9   1   4    26693.69    25984.53    211.32 o 
  -7   1   4     2543.39     2824.43     39.94 o 
  -5   1   4    82443.00    82598.85    706.07 o 
  -3   1   4   147800.44   151425.98   1136.05 o 
  -1   1   4       62.13      119.89     13.78 o 
   1   1   4   135792.41   134276.16   1683.11 o 
   3   1   4    54351.86    55517.80    540.15 o 
   5   1   4     2850.53     3244.57     36.33 o 
   7   1   4    72661.67    72047.65    507.35 o 
   9   1   4    18966.72    19449.23    172.92 o 
  11   1   4    11353.79    11356.71    115.77 o 
  13   1   4    32211.33    31427.37    311.54 o 
  15   1   4    22485.25    21792.40    234.52 o 
  17   1   4     1799.38     1806.21     55.91 o 
  19   1   4    17446.33    17798.25    235.68 o 
  21   1   4     1967.36     1912.24     64.69 o 
  23   1   4     3374.17     3255.01    124.71 o 
 -26   2   4     2155.95     2388.74    112.02 o 
 -24   2   4     2573.59     2452.97    109.96 o 
 -22   2   4      132.57      106.76     41.66 o 
 -20   2   4    10171.79     9836.86    154.79 o 
 -18   2   4     2930.32     3059.34     63.48 o 
 -16   2   4     7935.48     8101.35     79.44 o 
 -14   2   4    25314.45    25244.01    178.47 o 
 -12   2   4    18687.03    18107.46    143.79 o 
 -10   2   4     8437.86     8768.96     86.56 o 
  -8   2   4    33422.21    33416.60    268.20 o 
  -6   2   4   104780.13   109366.42    919.61 o 
  -4   2   4    22317.31    22706.04    183.04 o 
  -2   2   4      178.07      240.31     12.54 o 
   0   2   4      289.54      460.34     16.13 o 
   2   2   4    10441.12    11218.63    108.78 o 
   4   2   4     7142.26     6677.71     73.56 o 
   6   2   4    13040.53    13287.39    123.46 o 
   8   2   4    12059.50    12454.19    129.64 o 
  10   2   4    13113.45    12472.31    124.30 o 
  12   2   4     3016.16     3118.43     53.37 o 
  14   2   4      280.28      194.37     28.49 o 
  16   2   4     8698.59     8739.00    126.17 o 
  18   2   4     1152.91     1135.03     49.63 o 
  20   2   4      509.32      579.46     40.29 o 
  22   2   4     3632.56     3696.56    103.14 o 
 -27   3   4       14.36      -59.81     46.52 o 
 -25   3   4        1.77      -60.02     40.01 o 
 -23   3   4      341.64      279.93     74.76 o 
 -21   3   4      172.97      184.54     32.49 o 
 -19   3   4      628.90      645.78     42.19 o 
 -17   3   4      574.04      610.04     24.39 o 
 -15   3   4      755.30      763.71     28.46 o 
 -13   3   4     1366.18     1598.21     29.06 o 
 -11   3   4     3010.35     3431.52     41.28 o 
  -9   3   4     2491.98     2960.20     37.51 o 
  -7   3   4     1331.89     1316.24     37.95 o 
  -5   3   4      281.61      429.94     29.53 o 
  -3   3   4    10837.66    11909.08     86.08 o 
  -1   3   4    47770.93    51123.61    392.97 o 
   1   3   4     5248.37     5720.48     75.02 o 
   3   3   4     2887.80     3104.32     53.50 o 
   5   3   4     1184.06     1633.53     31.65 o 
   7   3   4      426.19      582.74     38.54 o 
   9   3   4     2239.43     2370.43     43.81 o 
  11   3   4     6294.98     6023.72     95.17 o 
  13   3   4      641.60      699.95     36.37 o 
  15   3   4      990.74      833.51     58.09 o 
  17   3   4       54.22      -34.96     23.31 o 
  19   3   4      948.62      921.80     49.21 o 
  21   3   4       19.56       20.29     33.26 o 
  23   3   4      163.15      101.68     77.75 o 
 -26   4   4     3424.25     3438.31    133.17 o 
 -24   4   4     5791.43     5690.12    167.02 o 
 -22   4   4      202.37      116.63     46.52 o 
 -20   4   4    13834.90    13662.99    198.05 o 
 -18   4   4     8724.80     8311.23    137.02 o 
 -16   4   4     2942.37     2908.96     52.31 o 
 -14   4   4    17750.12    17313.08    144.80 o 
 -12   4   4    17394.38    17161.13    181.19 o 
 -10   4   4     5193.43     5612.61     58.89 o 
  -8   4   4    65998.59    67224.18    474.16 o 
  -6   4   4    35527.95    35813.52    283.96 o 
  -4   4   4       80.06      132.49     12.54 o 
  -2   4   4    13747.98    13506.45     98.32 o 
   0   4   4    24616.17    24367.75    216.90 o 
   2   4   4     1640.49     1729.39     26.58 o 
   4   4   4    80761.94    83946.44    831.20 o 
   6   4   4    19062.04    19411.62    177.33 o 
   8   4   4      834.00      681.90     27.94 o 
  10   4   4    19932.19    20102.89    186.49 o 
  12   4   4    14044.36    13765.24    145.61 o 
  14   4   4     1016.19      985.97     44.05 o 
  16   4   4    43373.06    43156.99    422.91 o 
  18   4   4     4148.07     4209.66     94.66 o 
  20   4   4     1071.52     1012.14     50.71 o 
  22   4   4     3806.61     3506.45    128.53 o 
 -27   5   4     4627.08     4531.31    158.56 o 
 -25   5   4      174.42      118.63     50.22 o 
 -23   5   4    19168.24    18532.50    334.03 o 
 -21   5   4     8744.57     8377.16    148.42 o 
 -19   5   4     6537.47     6682.95    125.58 o 
 -17   5   4    39053.66    39088.44    375.88 o 
 -15   5   4    15187.91    14742.58    165.59 o 
 -13   5   4     4926.00     5214.46     68.94 o 
 -11   5   4    88106.52    89434.25    630.27 o 
  -9   5   4    17214.17    15935.06    132.40 o 
  -7   5   4    11433.76    11694.33    111.01 o 
  -5   5   4    76249.55    76274.73    534.90 o 
  -3   5   4    60488.91    60274.55    427.10 o 
  -1   5   4      419.30      346.22     22.74 o 
   1   5   4    49011.21    47635.86    311.64 o 
   3   5   4    76493.03    76914.00    761.87 o 
   5   5   4     9772.34     9755.00     88.26 o 
   7   5   4    95187.46    96227.96    748.04 o 
   9   5   4    20507.17    19840.64    184.87 o 
  11   5   4     1268.11     1284.17     40.06 o 
  13   5   4    32764.03    32960.36    292.26 o 
  15   5   4    25518.41    25426.20    272.67 o 
  17   5   4     3309.55     3380.13     79.04 o 
  19   5   4    19534.76    19703.63    233.59 o 
  21   5   4     2740.89     2537.17    143.55 o 
 -26   6   4     7412.94     8358.68    215.57 o 
 -24   6   4    12503.42    12218.17    322.98 o 
 -22   6   4     1553.09     1621.24     70.96 o 
 -20   6   4    47596.55    46689.85    603.07 o 
 -18   6   4    15184.08    15061.05    179.34 o 
 -16   6   4     2855.31     3002.45     66.08 o 
 -14   6   4    58849.96    59334.16    503.99 o 
 -12   6   4    39696.32    39085.74    295.46 o 
 -10   6   4    22804.48    23884.54    190.95 o 
  -8   6   4   139639.45   141611.03    980.18 o 
  -6   6   4    25921.43    25482.17    198.08 o 
  -4   6   4    11635.52    11406.00    100.33 o 
  -2   6   4    86874.94    85654.09    601.21 o 
   0   6   4    21056.84    20736.03    178.78 o 
   2   6   4     1069.04      848.47     21.83 o 
   4   6   4    64555.88    64029.55    447.15 o 
   6   6   4    32142.15    32872.45    291.56 o 
   8   6   4     3703.12     4045.99     62.72 o 
  10   6   4    38476.84    37929.07    325.56 o 
  12   6   4     9497.26     9206.90    112.09 o 
  14   6   4      616.64      676.19     44.83 o 
  16   6   4    25271.32    25475.11    603.45 o 
  18   6   4     4360.29     4243.66    106.73 o 
  20   6   4     3623.91     3947.64    137.01 o 
 -25   7   4      671.29      600.74     67.27 o 
 -23   7   4    13323.27    13229.83    210.34 o 
 -21   7   4    14871.20    14646.66    322.58 o 
 -19   7   4     4662.02     4676.10     91.03 o 
 -17   7   4    24604.14    24773.47    264.15 o 
 -15   7   4    19701.39    19720.39    190.57 o 
 -13   7   4      478.81      500.39     47.85 o 
 -11   7   4    32276.96    31175.00    244.26 o 
  -9   7   4    12813.70    12698.25    116.24 o 
  -7   7   4    10299.89    10626.15    100.36 o 
  -5   7   4    49787.02    49971.02    366.12 o 
  -3   7   4    12833.28    12284.67    110.37 o 
  -1   7   4     7906.36     8196.19     81.66 o 
   1   7   4   105881.13   108730.09    760.18 o 
   3   7   4    39192.33    39417.37    268.51 o 
   5   7   4     2195.61     1988.80     33.85 o 
   7   7   4    31546.75    31533.17    266.74 o 
   9   7   4      938.01      966.85     37.89 o 
  11   7   4     2933.39     3133.56     55.00 o 
  13   7   4    19157.35    19008.45    215.76 o 
  15   7   4     3105.45     3047.98     86.19 o 
  17   7   4     8966.80     9136.20    137.50 o 
  19   7   4    16017.39    16320.69    315.46 o 
  21   7   4     1385.47     1345.34     72.93 o 
 -24   8   4      461.63      478.16     50.35 o 
 -22   8   4       18.84      -41.23     33.26 o 
 -20   8   4      730.22      691.27     51.80 o 
 -18   8   4      192.86      239.73     33.36 o 
 -16   8   4     1675.53     1804.45     57.53 o 
 -14   8   4     7507.06     7297.87     97.20 o 
 -12   8   4     4479.16     4306.30     83.37 o 
 -10   8   4       60.45       39.76     15.34 o 
  -8   8   4    15644.08    15770.02    140.62 o 
  -6   8   4     6585.57     6754.74    119.48 o 
  -4   8   4     2012.05     2042.05     38.29 o 
  -2   8   4     6979.52     6984.16     76.34 o 
   0   8   4       85.15       58.92     15.16 o 
   2   8   4      421.16      409.88     20.91 o 
   4   8   4     1270.37     1135.09     35.54 o 
   6   8   4       22.50       43.05     15.63 o 
   8   8   4     3480.27     3582.92     56.68 o 
  10   8   4     2532.90     2563.82     52.46 o 
  12   8   4     6751.77     6734.27     97.52 o 
  14   8   4      125.41      130.75     29.13 o 
  16   8   4      181.56      201.33     30.65 o 
  18   8   4       64.60      106.47     33.36 o 
  20   8   4     1201.24     1350.83     74.44 o 
 -23   9   4       94.32      109.03     39.04 o 
 -21   9   4        9.61      -40.01     32.11 o 
 -19   9   4      272.73      181.03     32.69 o 
 -17   9   4      177.87      228.84     37.12 o 
 -15   9   4       68.78       52.25     27.82 o 
 -13   9   4       45.89        1.80     18.12 o 
 -11   9   4       10.17        3.60     22.74 o 
  -9   9   4      334.19      329.97     21.96 o 
  -7   9   4      746.96      731.34     35.66 o 
  -5   9   4     2161.75     2350.29     45.12 o 
  -3   9   4      599.00      707.51     41.01 o 
  -1   9   4      660.95      739.84     28.45 o 
   1   9   4       18.60       50.20     15.90 o 
   3   9   4      438.39      504.10     24.15 o 
   5   9   4        1.53       10.33     15.25 o 
   7   9   4     5106.31     5065.22     71.21 o 
   9   9   4     5115.67     5230.32     83.60 o 
  11   9   4      590.85      581.14     43.16 o 
  13   9   4     1112.41     1320.31     49.35 o 
  15   9   4     1175.77     1112.08     49.44 o 
  17   9   4      106.23       73.27     32.90 o 
  19   9   4     1287.84     1490.12     78.95 o 
 -22  10   4      306.09      212.78     43.65 o 
 -20  10   4     6527.34     6700.25    141.34 o 
 -18  10   4     6743.21     6362.50    112.81 o 
 -16  10   4     1270.44     1122.70     53.03 o 
 -14  10   4    23726.59    23588.18    259.37 o 
 -12  10   4     1108.62     1033.32     46.15 o 
 -10  10   4     7394.09     7458.07     89.24 o 
  -8  10   4    19082.84    19172.06    170.75 o 
  -6  10   4     7450.90     7743.75     88.90 o 
  -4  10   4     1165.38     1167.37     35.17 o 
  -2  10   4    32595.80    33820.56    268.44 o 
   0  10   4     1738.33     1748.70     40.49 o 
   2  10   4     4397.67     4417.58     63.28 o 
   4  10   4    18085.30    17657.13    159.12 o 
   6  10   4     8465.13     8468.67    108.36 o 
   8  10   4     3413.76     3425.60     78.31 o 
  10  10   4    17918.17    17682.64    221.72 o 
  12  10   4     3464.08     3061.58     69.55 o 
  14  10   4      291.95      404.18     44.60 o 
  16  10   4     6417.50     6324.95    104.80 o 
  18  10   4     3459.25     3322.94     88.97 o 
 -21  11   4     4521.43     4424.45    118.33 o 
 -19  11   4     1347.35     1247.33     59.70 o 
 -17  11   4    17985.94    18057.54    221.18 o 
 -15  11   4    15931.97    15825.04    198.11 o 
 -13  11   4     3366.64     2963.16     86.98 o 
 -11  11   4    18740.12    19216.57    177.27 o 
  -9  11   4      968.63      961.43     40.57 o 
  -7  11   4     1251.33     1256.55     40.02 o 
  -5  11   4    37092.40    36525.08    291.68 o 
  -3  11   4    17736.31    17725.95    163.69 o 
  -1  11   4     7726.79     7744.87     91.49 o 
   1  11   4    18878.90    18819.38    169.61 o 
   3  11   4     4761.41     4786.76     68.79 o 
   5  11   4     1751.07     1840.42     60.02 o 
   7  11   4    34005.63    33694.78    399.35 o 
   9  11   4     6586.55     6206.08    140.05 o 
  11  11   4     2547.72     2569.43     74.40 o 
  13  11   4    11317.32    11359.27    167.11 o 
  15  11   4     2381.34     2343.43     75.75 o 
  17  11   4     2491.58     2695.68     84.85 o 
 -20  12   4     8865.36     9032.24    150.05 o 
 -18  12   4     5669.35     5655.67    112.06 o 
 -16  12   4      847.48      789.99     48.40 o 
 -14  12   4    16556.66    16376.37    205.59 o 
 -12  12   4    12130.14    12445.96    134.16 o 
 -10  12   4     2140.15     2023.27     51.36 o 
  -8  12   4    25827.23    25598.28    223.33 o 
  -6  12   4    10494.16    10524.57    116.83 o 
  -4  12   4     5527.69     5521.11     78.97 o 
  -2  12   4    38389.68    38270.46    307.48 o 
   0  12   4     6741.32     6706.41     87.64 o 
   2  12   4     4614.34     4726.05     80.78 o 
   4  12   4    17845.55    18028.34    319.42 o 
   6  12   4     9727.07     9421.99    142.37 o 
   8  12   4     3016.40     2980.48     78.84 o 
  10  12   4    17650.07    17439.05    221.82 o 
  12  12   4     3691.70     3555.50     89.42 o 
  14  12   4      926.85     1083.11     58.13 o 
  16  12   4     8215.52     8686.74    150.47 o 
 -19  13   4      598.62      571.83     49.00 o 
 -17  13   4     6212.68     6212.91    119.57 o 
 -15  13   4     4801.89     4904.05    103.70 o 
 -13  13   4      272.55      247.05     44.89 o 
 -11  13   4     7426.01     7206.25     97.03 o 
  -9  13   4      836.96      899.98     40.34 o 
  -7  13   4     1176.73     1182.96     42.83 o 
  -5  13   4    14922.71    14663.72    149.95 o 
  -3  13   4     5855.85     5777.57     84.08 o 
  -1  13   4      605.13      620.43     47.97 o 
   1  13   4     8841.52     9047.19    137.79 o 
   3  13   4     4060.73     3997.30     78.02 o 
   5  13   4     1395.64     1452.86     61.60 o 
   7  13   4    11333.85    11329.00    167.48 o 
   9  13   4      854.02      890.93     52.55 o 
  11  13   4      567.57      605.91     46.75 o 
  13  13   4     2615.56     2795.54     84.12 o 
 -16  14   4       14.49      -29.63     32.49 o 
 -14  14   4     1140.40     1267.77     61.03 o 
 -12  14   4      786.25      734.11     46.91 o 
 -10  14   4      128.81      129.83     26.67 o 
  -8  14   4      892.84     1058.43     43.54 o 
  -6  14   4     2655.16     2650.67     59.37 o 
  -4  14   4        5.11        7.22     25.62 o 
  -2  14   4      474.21      520.24     38.71 o 
   0  14   4       95.99       96.37     28.69 o 
   2  14   4       44.88       36.87     30.00 o 
   4  14   4       39.63       28.23     33.90 o 
   6  14   4      569.69      615.45     47.96 o 
   8  14   4       26.25       37.31     33.07 o 
  10  14   4      607.34      700.36     51.49 o 
  12  14   4        3.47      -32.61     34.35 o 
 -15  15   4       13.97        8.16     32.49 o 
 -13  15   4       23.96       -9.64     31.88 o 
 -11  15   4      639.46      662.08     42.60 o 
  -9  15   4      157.54      127.62     28.57 o 
  -7  15   4     1395.26     1290.54     54.50 o 
  -5  15   4     1047.20     1198.30     52.61 o 
  -3  15   4      282.88      252.77     34.00 o 
  -1  15   4      261.19      244.90     51.40 o 
   1  15   4     2656.18     2637.69     68.59 o 
   3  15   4       58.67       47.71     34.33 o 
   5  15   4      285.78      298.28     41.07 o 
   7  15   4     1384.85     1388.54     70.79 o 
   9  15   4      402.35      320.11     45.12 o 
 -12  16   4     1998.00     2082.26     75.31 o 
 -10  16   4      602.20      545.25     47.15 o 
  -8  16   4     2703.54     2843.61     75.49 o 
  -6  16   4     1328.12     1419.95     57.05 o 
  -4  16   4      968.88      847.17     46.45 o 
  -2  16   4     7636.52     7874.47    122.61 o 
   0  16   4     1918.11     1974.19     63.86 o 
   2  16   4      648.30      564.95     47.96 o 
   4  16   4     5544.55     5836.38    120.09 o 
   6  16   4     1082.38      922.45     58.23 o 
  -5  17   4     5260.94     5446.96    103.95 o 
  -3  17   4     3936.57     4005.11     89.92 o 
  -1  17   4      539.24      552.09     44.66 o 
   1  17   4     4170.02     4566.17    121.73 o 
 -27   1   5     1363.13     1359.85     97.27 o 
 -25   1   5     1379.31     1557.82     95.09 o 
 -23   1   5     3526.13     3595.28    122.65 o 
 -21   1   5     1018.11      961.81     55.42 o 
 -19   1   5     1116.79     1282.12     44.66 o 
 -17   1   5    24555.19    23855.16    243.24 o 
 -15   1   5     4486.47     4086.13     54.89 o 
 -13   1   5     8478.00     8747.33     88.82 o 
 -11   1   5    13954.71    13791.04    135.03 o 
  -9   1   5     1384.88     1427.95     25.07 o 
  -7   1   5    36533.12    37202.43    326.51 o 
  -5   1   5    48730.45    50040.19    352.26 o 
  -3   1   5     1538.11     1848.92     31.76 o 
  -1   1   5   127166.45   129409.28    973.27 o 
   1   1   5    61245.43    62084.22    436.44 o 
   3   1   5    57173.97    58569.54    622.86 o 
   5   1   5       63.75      187.17     16.92 o 
   7   1   5    20035.34    19181.87    152.91 o 
   9   1   5    14250.45    14389.16    137.56 o 
  11   1   5     8521.21     8435.67    112.12 o 
  13   1   5    14692.59    14382.81    168.91 o 
  15   1   5     5184.04     5076.67     95.34 o 
  17   1   5      864.60      811.76     43.29 o 
  19   1   5     6236.58     6339.43    109.82 o 
  21   1   5      781.11      717.12     45.55 o 
 -28   2   5     2272.09     2213.14    116.25 o 
 -26   2   5    15204.07    15795.61    310.83 o 
 -24   2   5     2293.47     2309.47    105.73 o 
 -22   2   5     2877.14     2937.71    109.96 o 
 -20   2   5    44209.77    43671.58    489.85 o 
 -18   2   5    12637.96    12611.92    151.42 o 
 -16   2   5    11534.48    11492.23    117.93 o 
 -14   2   5    65256.70    66057.91    519.54 o 
 -12   2   5    15346.48    14779.17    136.13 o 
 -10   2   5    18177.79    18249.79    158.88 o 
  -8   2   5   128647.20   126683.42    957.33 o 
  -6   2   5    11863.63    11482.52     89.21 o 
  -4   2   5    12991.68    12815.74    100.33 o 
  -2   2   5   111696.21   110776.77    831.49 o 
   0   2   5    34759.96    35583.05    280.16 o 
   2   2   5    51014.41    50419.93    509.51 o 
   4   2   5   128910.88   128551.17    885.41 o 
   6   2   5    24750.28    26193.51    198.86 o 
   8   2   5    28255.97    28039.89    239.88 o 
  10   2   5    66051.11    66076.77    525.88 o 
  12   2   5     6958.60     6984.91    101.49 o 
  14   2   5     4477.53     4303.69     88.14 o 
  16   2   5    13028.81    13384.02    168.87 o 
  18   2   5     2101.96     2052.36     62.69 o 
  20   2   5     6809.14     7043.86    120.88 o 
  22   2   5     9624.73    10219.11    223.67 o 
 -27   3   5     5462.58     5373.23    209.34 o 
 -25   3   5     1590.38     1802.72    101.50 o 
 -23   3   5    20038.18    20539.70    355.26 o 
 -21   3   5     9613.69     9503.56    156.32 o 
 -19   3   5    17998.84    17721.77    234.79 o 
 -17   3   5    44342.79    43966.44    413.87 o 
 -15   3   5    11448.63    11232.37    116.31 o 
 -13   3   5    25841.48    25365.98    195.56 o 
 -11   3   5   150867.25   151270.08   1043.05 o 
  -9   3   5    44867.01    46171.94    332.05 o 
  -7   3   5   116505.61   120880.27    833.37 o 
  -5   3   5    79552.70    76738.38    523.14 o 
  -3   3   5    10901.70    10674.58     98.16 o 
  -1   3   5    46436.02    47094.36    409.43 o 
   1   3   5   162261.58   159151.66   1200.44 o 
   3   3   5    79500.61    83336.84    582.35 o 
   5   3   5    20908.30    19506.11    154.03 o 
   7   3   5    79191.73    76502.58    599.33 o 
   9   3   5    15266.65    15743.06    151.72 o 
  11   3   5    38722.46    38614.48    326.97 o 
  13   3   5    65239.41    64485.30    592.66 o 
  15   3   5    13886.44    14168.70    174.78 o 
  17   3   5     3212.47     3365.07     76.89 o 
  19   3   5    16510.11    16785.64    238.27 o 
  21   3   5     1206.22     1168.75     64.40 o 
 -26   4   5     8241.18     8514.49    211.46 o 
 -24   4   5     2288.00     2223.81    155.51 o 
 -22   4   5      271.99      302.36     52.94 o 
 -20   4   5    13663.38    13820.28    199.09 o 
 -18   4   5     4750.32     4635.39     83.10 o 
 -16   4   5     7293.22     7326.16    103.40 o 
 -14   4   5    34105.08    33631.41    284.01 o 
 -12   4   5    11345.81    11009.70     98.75 o 
 -10   4   5    17574.94    17583.26    153.00 o 
  -8   4   5    90794.92    91622.91    639.29 o 
  -6   4   5     2517.04     2311.19     72.59 o 
  -4   4   5    29354.23    29730.47    198.97 o 
  -2   4   5    79109.80    78680.04    603.58 o 
   0   4   5     7665.74     7478.74     77.10 o 
   2   4   5    50649.10    52034.52    502.25 o 
   4   4   5    52834.93    49478.29    356.86 o 
   6   4   5    16966.00    16278.33    152.21 o 
   8   4   5    14785.83    13921.32    138.94 o 
  10   4   5    37531.61    37623.24    320.16 o 
  12   4   5    13768.29    13760.98    186.46 o 
  14   4   5     2923.49     3122.49     70.79 o 
  16   4   5    20648.29    20958.16    238.16 o 
  18   4   5     9700.42     9548.45    222.13 o 
  20   4   5     5727.65     6152.36    130.96 o 
 -27   5   5      378.98      419.45     67.67 o 
 -25   5   5     1811.38     1701.27     95.09 o 
 -23   5   5     8574.76     8094.57    184.18 o 
 -21   5   5     9715.55     9290.94    178.17 o 
 -19   5   5      322.02      324.31     37.67 o 
 -17   5   5     7519.27     7654.60     96.20 o 
 -15   5   5     4664.98     4587.25     67.58 o 
 -13   5   5     2316.54     2475.00     43.78 o 
 -11   5   5     6173.12     5598.19     62.15 o 
  -9   5   5      946.84      762.53     28.09 o 
  -7   5   5      884.60      748.93     21.38 o 
  -5   5   5    26737.29    25934.18    198.05 o 
  -3   5   5     1178.28     1219.75     21.66 o 
  -1   5   5     3944.93     4059.64     41.44 o 
   1   5   5    31793.49    33350.18    283.53 o 
   3   5   5     5808.21     5866.50     67.49 o 
   5   5   5     7283.97     7407.36     92.73 o 
   7   5   5    18587.64    19064.48    189.27 o 
   9   5   5      718.80      753.59     38.88 o 
  11   5   5     6394.97     6309.63    110.10 o 
  13   5   5     9054.06     9299.71    114.18 o 
  15   5   5      174.85      169.83     29.53 o 
  17   5   5     2556.33     2404.69    150.78 o 
  19   5   5     1870.97     2030.66     77.07 o 
  21   5   5      383.02      357.61     56.98 o 
 -26   6   5      766.64      828.65     71.90 o 
 -24   6   5        3.09      -46.04     30.69 o 
 -22   6   5      283.77      138.45     40.18 o 
 -20   6   5     2291.78     2218.48     76.41 o 
 -18   6   5        3.79      -35.46     23.64 o 
 -16   6   5      178.68      189.15     22.89 o 
 -14   6   5     2375.55     2529.98     51.68 o 
 -12   6   5      577.09      550.03     22.56 o 
 -10   6   5      198.91      223.77     16.74 o 
  -8   6   5     5029.68     5547.34     70.88 o 
  -6   6   5      934.13      966.86     25.16 o 
  -4   6   5      555.66      551.96     21.84 o 
  -2   6   5      218.95      254.04     15.48 o 
   0   6   5     3455.07     3592.43     41.34 o 
   2   6   5     2082.64     2333.26     33.20 o 
   4   6   5     3604.00     3359.99     50.17 o 
   6   6   5     3035.92     3127.00     52.88 o 
   8   6   5     3977.51     4017.78     64.19 o 
  10   6   5     2725.88     2824.80     56.81 o 
  12   6   5      515.56      549.16     33.60 o 
  14   6   5       91.19       48.57     33.67 o 
  16   6   5       64.58       61.74     32.95 o 
  18   6   5      271.52      284.71     42.50 o 
  20   6   5      366.68      318.38     46.58 o 
 -25   7   5     2597.65     2828.71    124.71 o 
 -23   7   5     2439.22     2622.44     89.36 o 
 -21   7   5     1644.83     1687.67     72.35 o 
 -19   7   5     9086.13     8986.79    156.21 o 
 -17   7   5    21065.21    20524.94    226.72 o 
 -15   7   5     6179.17     6279.47     87.57 o 
 -13   7   5     4196.66     4205.49     58.54 o 
 -11   7   5    11554.88    10823.04    105.42 o 
  -9   7   5     3127.26     3232.20     48.10 o 
  -7   7   5    21123.82    21329.48    174.41 o 
  -5   7   5    25513.99    25049.90    197.99 o 
  -3   7   5     6396.16     6087.19     66.49 o 
  -1   7   5     1257.03     1080.02     26.80 o 
   1   7   5    36077.01    37337.92    271.96 o 
   3   7   5    11389.61    11792.93     99.28 o 
   5   7   5     2926.80     2679.38     38.59 o 
   7   7   5    27670.24    27308.21    263.70 o 
   9   7   5     2979.75     2984.64     58.29 o 
  11   7   5     3668.49     3524.07     77.67 o 
  13   7   5     4274.16     4255.05     87.37 o 
  15   7   5     1249.19     1159.93     59.79 o 
  17   7   5     2305.87     2289.33     83.71 o 
  19   7   5     3108.65     3221.66     99.80 o 
 -24   8   5     1692.50     1812.57     79.27 o 
 -22   8   5      839.87      828.73     56.33 o 
 -20   8   5    12573.93    12463.78    196.59 o 
 -18   8   5     9921.05     9990.99    141.65 o 
 -16   8   5     7339.75     7568.63    115.56 o 
 -14   8   5    37047.57    36535.50    318.58 o 
 -12   8   5    12432.00    12559.12    121.78 o 
 -10   8   5    11275.65    11684.29    113.25 o 
  -8   8   5    57033.76    56276.53    414.53 o 
  -6   8   5     8809.61     8738.94     90.30 o 
  -4   8   5    21956.08    22243.53    182.84 o 
  -2   8   5    83324.34    83398.70    594.28 o 
   0   8   5    17172.90    17513.42    149.71 o 
   2   8   5     9091.47     9103.08     91.59 o 
   4   8   5    46602.05    45100.27    309.19 o 
   6   8   5     6907.26     6858.92     80.66 o 
   8   8   5     3080.01     3274.96     63.04 o 
  10   8   5    28164.74    27413.22    253.27 o 
  12   8   5    10230.13     9835.57    125.25 o 
  14   8   5     5637.17     5796.86     94.23 o 
  16   8   5    18868.27    18940.17    391.36 o 
  18   8   5     4042.34     3686.11     89.04 o 
 -23   9   5    11091.50    10945.18    192.82 o 
 -21   9   5     5623.05     5609.25    125.25 o 
 -19   9   5      781.71      713.57     44.05 o 
 -17   9   5    33212.68    32566.82    336.03 o 
 -15   9   5     5807.45     5855.53     89.26 o 
 -13   9   5     6193.76     6077.29     87.67 o 
 -11   9   5    32068.71    31967.57    257.41 o 
  -9   9   5     3416.24     3326.03     94.07 o 
  -7   9   5    19803.75    19452.05    168.71 o 
  -5   9   5    46004.45    46453.85    350.63 o 
  -3   9   5    27534.12    27865.60    224.38 o 
  -1   9   5    15253.88    15661.70    157.79 o 
   1   9   5    26984.83    26872.21    277.74 o 
   3   9   5     1198.99     1226.88     59.85 o 
   5   9   5    19155.96    18997.36    185.92 o 
   7   9   5    43665.66    43303.12    425.84 o 
   9   9   5    15838.50    15253.85    165.14 o 
  11   9   5    17033.02    17154.06    182.21 o 
  13   9   5    18412.65    18367.59    196.02 o 
  15   9   5     3019.40     3028.24     72.54 o 
  17   9   5     4158.83     4241.31     98.01 o 
 -22  10   5       34.46       11.57     37.67 o 
 -20  10   5     6906.01     6993.35    143.86 o 
 -18  10   5     2750.38     2698.21     82.88 o 
 -16  10   5     4243.35     4115.67     86.65 o 
 -14  10   5    21117.54    21534.99    214.45 o 
 -12  10   5     2372.27     2360.67     50.05 o 
 -10  10   5     7344.97     7190.80     87.49 o 
  -8  10   5    21690.04    21374.66    186.17 o 
  -6  10   5    12646.75    12555.29    132.71 o 
  -4  10   5    11084.11    10615.29    109.81 o 
  -2  10   5    21299.55    21563.47    185.42 o 
   0  10   5     2456.95     2290.42     45.48 o 
   2  10   5    17124.26    16736.01    204.64 o 
   4  10   5    13294.01    13134.35    168.01 o 
   6  10   5     3152.34     3183.18     75.11 o 
   8  10   5    10276.02    10333.55    130.14 o 
  10  10   5    12152.08    12350.25    147.74 o 
  12  10   5      723.87      672.88     40.93 o 
  14  10   5     2900.51     2977.83     72.38 o 
  16  10   5     4915.44     5080.16     96.37 o 
 -21  11   5     1565.56     1562.46     77.07 o 
 -19  11   5       35.65      -31.58     30.34 o 
 -17  11   5     1493.89     1746.52     68.20 o 
 -15  11   5      288.88      331.93     36.37 o 
 -13  11   5      285.53      314.45     31.52 o 
 -11  11   5     2192.74     2168.72     56.17 o 
  -9  11   5     1444.57     1433.18     41.65 o 
  -7  11   5     4358.48     4297.48     69.10 o 
  -5  11   5     8879.33     8868.31    101.49 o 
  -3  11   5      620.53      641.59     30.44 o 
  -1  11   5      839.10      825.95     37.79 o 
   1  11   5     1309.95     1441.13     49.61 o 
   3  11   5      466.90      414.43     29.52 o 
   5  11   5       59.50       22.06     26.61 o 
   7  11   5     4201.00     4243.27     91.65 o 
   9  11   5        9.05      -26.27     27.75 o 
  11  11   5      417.17      447.06     40.90 o 
  13  11   5     1132.36     1181.37     50.76 o 
  15  11   5      154.73      104.96     32.84 o 
 -20  12   5      269.60      333.44     47.11 o 
 -18  12   5        7.00      -16.78     31.88 o 
 -16  12   5      189.38      136.01     34.13 o 
 -14  12   5     2804.03     2817.08     76.12 o 
 -12  12   5      552.58      478.91     32.16 o 
 -10  12   5     1065.05     1024.91     40.34 o 
  -8  12   5     2475.02     2609.88     62.37 o 
  -6  12   5     1598.14     1529.78     44.12 o 
  -4  12   5        7.53       32.25     25.31 o 
  -2  12   5     2640.83     2706.60     63.21 o 
   0  12   5     6192.92     6239.34     94.65 o 
   2  12   5      126.03      134.51     25.96 o 
   4  12   5      196.77      172.80     33.99 o 
   6  12   5      707.75      641.47     45.75 o 
   8  12   5        4.52       12.20     29.98 o 
  10  12   5     1455.28     1489.01     65.38 o 
  12  12   5      432.84      382.43     43.06 o 
  14  12   5      605.26      534.01     48.40 o 
 -19  13   5      906.67      959.74     78.56 o 
 -17  13   5     5956.88     6001.16    116.57 o 
 -15  13   5     1305.10     1417.57     75.11 o 
 -13  13   5      321.83      354.12     37.29 o 
 -11  13   5     8647.01     8611.12    108.42 o 
  -9  13   5     1996.79     2092.63     53.80 o 
  -7  13   5     6465.15     6487.85     89.78 o 
  -5  13   5     8329.56     8324.74    116.32 o 
  -3  13   5     1611.98     1559.90     53.12 o 
  -1  13   5      483.72      512.75     35.75 o 
   1  13   5     6317.30     6640.72    101.85 o 
   3  13   5     1156.76     1042.80     53.99 o 
   5  13   5     4515.03     4647.36    100.65 o 
   7  13   5     5905.67     5668.28    112.45 o 
   9  13   5     1942.80     1810.52     68.94 o 
  11  13   5      183.94      246.20     38.01 o 
  13  13   5     3429.94     3489.84     95.24 o 
 -16  14   5     1911.24     1981.87     73.22 o 
 -14  14   5     7390.89     7457.66    129.22 o 
 -12  14   5     4278.26     4591.82     98.48 o 
 -10  14   5     3710.54     3827.78     72.38 o 
  -8  14   5    19191.23    18727.71    203.02 o 
  -6  14   5     1183.05     1186.20     50.58 o 
  -4  14   5     6640.26     6460.99    103.31 o 
  -2  14   5    13224.07    13360.57    161.13 o 
   0  14   5     5326.79     5338.99     93.42 o 
   2  14   5     5095.32     5008.85    104.48 o 
   4  14   5    17918.76    17676.73    226.31 o 
   6  14   5     1674.32     1514.18     66.05 o 
   8  14   5     5284.33     5324.91    114.55 o 
  10  14   5     7164.11     7697.89    142.49 o 
 -15  15   5     2064.42     2257.74     78.38 o 
 -13  15   5     1453.37     1683.72     69.39 o 
 -11  15   5    12573.52    12531.11    238.27 o 
  -9  15   5     2221.78     2353.21     68.59 o 
  -7  15   5     5108.59     5038.18     94.23 o 
  -5  15   5    12467.52    12473.21    166.61 o 
  -3  15   5     2288.44     2154.81     65.95 o 
  -1  15   5     1722.74     1754.21     59.53 o 
   1  15   5     7020.04     7711.02    136.42 o 
   3  15   5      234.05      172.93     38.79 o 
   5  15   5     2211.49     2399.64     80.42 o 
   7  15   5     6941.48     7685.69    143.13 o 
   9  15   5     1465.05     1498.35     70.39 o 
 -10  16   5      933.68      949.24     50.97 o 
  -8  16   5     3213.14     3463.58     82.40 o 
  -6  16   5     1122.72     1149.92     53.85 o 
  -4  16   5      977.43     1080.38     52.80 o 
  -2  16   5     3609.65     3863.38     86.35 o 
   0  16   5       84.05       47.25     36.17 o 
   2  16   5     4287.92     4134.68    109.64 o 
   4  16   5     3403.08     3394.14     95.63 o 
  -5  17   5      122.18      108.60     34.90 o 
  -3  17   5       76.39       90.25     36.03 o 
  -1  17   5      237.84      249.40     38.92 o 
 -28   0   6     9917.84    10108.08    334.94 o 
 -26   0   6    12554.04    13654.88    394.75 o 
 -24   0   6      141.01      107.66     59.81 o 
 -22   0   6    18615.30    17919.41    448.58 o 
 -20   0   6    18598.97    18701.60    293.79 o 
 -18   0   6    25944.38    26093.96    421.67 o 
 -16   0   6    29025.19    28593.94    398.31 o 
 -14   0   6    63672.24    64254.43    806.60 o 
 -12   0   6    13973.29    13399.66    202.48 o 
 -10   0   6    22153.95    21269.88    325.97 o 
  -8   0   6    37036.11    36437.78    462.74 o 
  -6   0   6    74928.41    77265.37   1818.92 o 
  -4   0   6   173591.81   170266.31   1708.15 o 
  -2   0   6   104279.03   104796.07   1023.78 o 
   0   0   6     3050.85     3769.92     57.05 o 
   2   0   6    53263.72    53216.90    780.54 o 
   4   0   6    38092.18    34685.25    748.40 o 
   6   0   6     6744.02     6472.15     91.24 o 
   8   0   6    34991.82    34723.50    368.59 o 
  10   0   6    50264.70    49741.36    651.27 o 
  12   0   6      258.66      341.68     56.82 o 
  14   0   6    16675.28    16115.22    268.53 o 
  16   0   6    12477.29    12698.13    232.61 o 
  18   0   6      304.60      378.64     53.83 o 
  20   0   6    11074.13    11613.75    234.47 o 
 -27   1   6      616.67      671.83     71.53 o 
 -25   1   6     7602.13     7503.97    194.39 o 
 -23   1   6    16723.62    16510.37    302.37 o 
 -21   1   6    10072.45     9899.74    159.80 o 
 -19   1   6     7884.58     7800.92    109.56 o 
 -17   1   6    51630.46    50856.66    469.81 o 
 -15   1   6     4166.93     4236.15     70.43 o 
 -13   1   6    40977.16    43081.72    346.90 o 
 -11   1   6    72433.77    71955.13    557.36 o 
  -9   1   6    20482.52    22140.09    185.24 o 
  -7   1   6    21618.96    21438.34    160.84 o 
  -5   1   6   198103.97   197664.41   1698.10 o 
  -3   1   6    14509.68    14244.09    111.03 o 
  -1   1   6    96712.16    95486.96   1043.85 o 
   1   1   6   131139.19   133147.42    916.26 o 
   3   1   6    23733.73    24889.04    269.02 o 
   5   1   6     3159.30     2252.93     36.11 o 
   7   1   6    52308.12    51606.24    373.03 o 
   9   1   6     1188.05     1110.38     32.58 o 
  11   1   6    31125.65    30355.45    302.02 o 
  13   1   6    34440.24    33496.47    334.17 o 
  15   1   6     1527.99     1484.08     51.54 o 
  17   1   6     9151.85     8931.57    132.31 o 
  19   1   6    10868.58    10950.36    156.94 o 
  21   1   6       74.38      124.06     36.72 o 
 -28   2   6      882.56      835.92    104.67 o 
 -26   2   6     3494.92     3438.24    128.94 o 
 -24   2   6      476.08      367.82     56.98 o 
 -22   2   6     3423.66     3518.32     91.55 o 
 -20   2   6     8711.58     8529.60    120.10 o 
 -18   2   6       12.01        9.36     18.56 o 
 -16   2   6    10696.17    11036.58    134.75 o 
 -14   2   6    22446.60    22896.72    200.58 o 
 -12   2   6     1670.83     1706.34     32.57 o 
 -10   2   6     3336.52     3034.52     52.42 o 
  -8   2   6    98377.24    99231.88    771.30 o 
  -6   2   6    13317.36    14026.36    120.47 o 
  -4   2   6    20913.08    21307.28    160.65 o 
  -2   2   6      230.95      259.78     17.68 o 
   0   2   6     2488.65     2213.81     33.36 o 
   2   2   6     2774.80     2453.22     37.18 o 
   4   2   6    25436.05    25865.13    196.27 o 
   6   2   6      454.42      485.74     25.41 o 
   8   2   6    16078.34    15385.25    147.37 o 
  10   2   6     2937.97     2925.63     59.45 o 
  12   2   6      119.56      106.23     44.48 o 
  14   2   6     3441.26     3298.90     73.14 o 
  16   2   6     3726.66     3754.19     85.47 o 
  18   2   6      131.82       81.60     33.26 o 
  20   2   6     2410.63     2612.22     87.17 o 
 -27   3   6       10.95      -40.07     41.66 o 
 -25   3   6        4.86      -19.65     44.26 o 
 -23   3   6       13.22       41.06     52.35 o 
 -21   3   6      185.36      127.05     32.11 o 
 -19   3   6      740.30      718.28     37.29 o 
 -17   3   6        1.55       62.80     24.62 o 
 -15   3   6      119.68      124.35     22.35 o 
 -13   3   6      712.51      635.66     23.76 o 
 -11   3   6     1683.13     2199.59     39.35 o 
  -9   3   6     9385.01    10348.80     97.44 o 
  -7   3   6      210.88      259.05     11.27 o 
  -5   3   6     6155.91     6158.52     61.08 o 
  -3   3   6     2415.94     2789.84     58.70 o 
  -1   3   6      334.30      343.01     15.15 o 
   1   3   6    36185.51    38335.02    392.75 o 
   3   3   6      245.48      249.44     19.56 o 
   5   3   6     1132.27     1492.88     26.88 o 
   7   3   6      205.34      197.27     17.50 o 
   9   3   6     1082.36     1029.51     33.91 o 
  11   3   6       51.41      111.45     22.28 o 
  13   3   6     1790.12     1645.58     52.01 o 
  15   3   6     1448.86     1464.72     52.27 o 
  17   3   6      249.97      184.63     35.58 o 
  19   3   6       37.59       43.31     32.11 o 
  21   3   6       70.44       37.82     36.72 o 
 -26   4   6     2496.23     2555.25    254.20 o 
 -24   4   6       67.92       17.94     62.80 o 
 -22   4   6     3901.28     3698.90     96.30 o 
 -20   4   6     3406.74     3286.69     84.27 o 
 -18   4   6      151.93      125.72     24.17 o 
 -16   4   6     4824.33     4666.30     68.18 o 
 -14   4   6    14862.79    14480.88    141.07 o 
 -12   4   6    15945.18    16813.46    150.60 o 
 -10   4   6    12383.97    12453.18    115.02 o 
  -8   4   6    37781.25    37737.31    276.88 o 
  -6   4   6     8914.99     9126.14     72.98 o 
  -4   4   6    12605.08    12399.15     99.08 o 
  -2   4   6    26550.54    26221.80    217.50 o 
   0   4   6    10574.13    11382.27    146.56 o 
   2   4   6    12409.95    12095.33    102.49 o 
   4   4   6     4079.26     3411.61     42.16 o 
   6   4   6     1054.99     1208.71     41.32 o 
   8   4   6    19603.52    19439.02    182.20 o 
  10   4   6    14543.98    14554.99    149.44 o 
  12   4   6     3485.52     3473.50     72.82 o 
  14   4   6     7110.42     7241.44    134.59 o 
  16   4   6     4749.51     4767.21    108.16 o 
  18   4   6       34.58        5.26     29.79 o 
  20   4   6     1608.15     1604.44     79.30 o 
 -27   5   6     1800.89     1775.67    227.28 o 
 -25   5   6     4317.40     4428.17    145.86 o 
 -23   5   6    20168.74    20545.40    278.46 o 
 -21   5   6      901.72      848.26     52.63 o 
 -19   5   6     8801.95     8566.86    144.43 o 
 -17   5   6    30930.46    29605.54    298.50 o 
 -15   5   6     6457.93     6279.34    111.76 o 
 -13   5   6    17912.05    18541.00    174.56 o 
 -11   5   6    73473.38    72488.41    516.75 o 
  -9   5   6     5379.16     4865.77     56.04 o 
  -7   5   6    67410.20    67128.70    519.32 o 
  -5   5   6    96144.68    95491.72    604.66 o 
  -3   5   6     4260.35     4246.00     43.36 o 
  -1   5   6    58505.67    58036.87    454.90 o 
   1   5   6    71280.40    71093.48    738.85 o 
   3   5   6     9906.15    10352.19    136.86 o 
   5   5   6    32730.23    31304.23    238.85 o 
   7   5   6    29555.36    28718.49    301.77 o 
   9   5   6      178.05      198.77     23.47 o 
  11   5   6    25090.41    25108.00    310.99 o 
  13   5   6    29699.69    29841.90    361.17 o 
  15   5   6     1154.00     1185.79     58.70 o 
  17   5   6     6121.64     6280.25    160.69 o 
  19   5   6    10030.40     9867.66    283.64 o 
 -26   6   6    13001.26    13340.70    281.22 o 
 -24   6   6     3456.66     3336.46     98.21 o 
 -22   6   6    16449.33    16545.68    240.74 o 
 -20   6   6    25459.45    25175.16    317.98 o 
 -18   6   6     2353.38     2168.09     75.41 o 
 -16   6   6    14276.62    14011.01    146.59 o 
 -14   6   6    59127.13    59493.06    482.05 o 
 -12   6   6    24189.89    24855.37    199.73 o 
 -10   6   6    35522.36    34554.90    263.37 o 
  -8   6   6    80368.88    79992.92    577.55 o 
  -6   6   6     6802.53     6259.80     66.59 o 
  -4   6   6    50764.41    49868.39    362.81 o 
  -2   6   6    86855.85    85529.96    547.76 o 
   0   6   6     7704.54     7485.86     67.72 o 
   2   6   6    44354.18    42516.15    322.76 o 
   4   6   6    65963.80    67500.59    484.54 o 
   6   6   6     7305.95     7321.34     89.58 o 
   8   6   6    22519.15    21791.66    233.18 o 
  10   6   6    23789.80    23660.06    253.33 o 
  12   6   6       82.03       13.18     27.88 o 
  14   6   6    11615.71    11070.46    179.37 o 
  16   6   6     8860.30     9070.70    164.30 o 
  18   6   6        5.61      -30.76     33.26 o 
 -25   7   6     4261.07     4474.29    116.66 o 
 -23   7   6    13818.46    14338.11    222.35 o 
 -21   7   6     4942.01     4751.76    110.39 o 
 -19   7   6     9325.80     9063.89    176.81 o 
 -17   7   6    25973.02    26257.29    244.05 o 
 -15   7   6    11735.29    11573.01    129.16 o 
 -13   7   6    16366.33    16156.36    161.92 o 
 -11   7   6    60382.54    61117.93    485.56 o 
  -9   7   6    11990.90    12510.29    115.63 o 
  -7   7   6    15210.98    15288.15    133.06 o 
  -5   7   6    36183.30    34945.18    265.54 o 
  -3   7   6     5070.41     5229.94     60.91 o 
  -1   7   6    13953.61    13617.32    120.79 o 
   1   7   6    27865.77    26713.68    191.97 o 
   3   7   6      483.75      569.52     20.32 o 
   5   7   6    11258.11    10591.29    135.95 o 
   7   7   6    11466.28    11099.54    143.45 o 
   9   7   6      467.17      447.00     33.63 o 
  11   7   6     8186.10     8151.31    124.03 o 
  13   7   6    15877.19    15468.51    209.31 o 
  15   7   6       41.30        1.71     29.45 o 
  17   7   6     5032.45     5379.73    125.43 o 
  19   7   6     3814.38     4088.65    113.85 o 
 -24   8   6      251.96      230.36     43.65 o 
 -22   8   6      292.80      265.83     42.50 o 
 -20   8   6     2459.55     2626.49     83.98 o 
 -18   8   6      771.59      703.17     41.06 o 
 -16   8   6     3007.60     2924.81     62.48 o 
 -14   8   6    10203.98     9850.06    117.07 o 
 -12   8   6      541.15      513.67     25.87 o 
 -10   8   6     5260.82     5146.97     66.40 o 
  -8   8   6    10138.17     9936.36    100.24 o 
  -6   8   6     1266.99     1145.58     30.77 o 
  -4   8   6     2298.65     2295.63     41.89 o 
  -2   8   6     3680.12     3504.26     50.94 o 
   0   8   6     1234.35     1476.34     35.58 o 
   2   8   6     9573.31    10083.40    101.48 o 
   4   8   6     6260.55     6443.96     88.22 o 
   6   8   6        5.72      -13.33     21.07 o 
   8   8   6      179.03      170.45     25.99 o 
  10   8   6     2675.00     2712.13     66.72 o 
  12   8   6      104.23       83.06     26.94 o 
  14   8   6     2771.06     2804.88     74.40 o 
  16   8   6     1967.54     2221.42     73.04 o 
  18   8   6       88.63       60.87     35.06 o 
 -23   9   6       57.68      114.87     44.82 o 
 -21   9   6      642.89      434.05     47.11 o 
 -19   9   6     1087.03      910.69     68.71 o 
 -17   9   6      267.45      271.27     49.21 o 
 -15   9   6       65.52       20.28     27.28 o 
 -13   9   6      229.88      270.45     26.32 o 
 -11   9   6      532.41      525.54     27.11 o 
  -9   9   6       79.74       55.37     20.95 o 
  -7   9   6     5260.07     5207.64     67.34 o 
  -5   9   6     5309.47     5552.64     69.99 o 
  -3   9   6     5948.28     6069.57     72.54 o 
  -1   9   6     3647.16     3620.43     61.99 o 
   1   9   6     2952.72     3011.81     57.12 o 
   3   9   6       51.94       45.78     16.43 o 
   5   9   6      415.28      400.26     29.40 o 
   7   9   6     1774.16     1821.90     53.09 o 
   9   9   6      233.39      198.97     28.26 o 
  11   9   6      113.10      155.69     29.64 o 
  13   9   6      359.22      400.85     51.45 o 
  15   9   6        8.14        5.04     32.69 o 
  17   9   6        3.08      -38.17     28.86 o 
 -22  10   6      528.16      436.90     48.10 o 
 -20  10   6     3647.11     3554.07    100.02 o 
 -18  10   6     1354.19     1388.17     58.26 o 
 -16  10   6     8480.22     8643.17    176.98 o 
 -14  10   6     8897.50     9110.36    118.54 o 
 -12  10   6      789.96      756.67     37.61 o 
 -10  10   6     5759.93     5743.16     87.63 o 
  -8  10   6    13589.90    13919.55    134.74 o 
  -6  10   6     5212.19     5022.59     69.04 o 
  -4  10   6    23107.74    23505.21    199.80 o 
  -2  10   6    19865.07    19318.19    190.37 o 
   0  10   6      871.74      769.23     35.84 o 
   2  10   6     5918.63     5760.41     84.46 o 
   4  10   6    13643.15    13506.11    177.62 o 
   6  10   6     2182.32     2010.02     56.81 o 
   8  10   6    13824.80    13388.27    155.52 o 
  10  10   6     8845.51     8569.13    119.37 o 
  12  10   6      299.59      257.23     41.27 o 
  14  10   6     1863.72     1923.00     62.81 o 
  16  10   6     3483.64     3502.21     91.50 o 
 -21  11   6      932.18     1009.31     64.40 o 
 -19  11   6     6394.37     6376.73    136.95 o 
 -17  11   6    22785.19    23153.20    305.52 o 
 -15  11   6     3366.40     3497.76     81.38 o 
 -13  11   6    19431.55    19448.99    225.65 o 
 -11  11   6    21847.43    22571.06    200.77 o 
  -9  11   6     7997.68     7875.63     95.56 o 
  -7  11   6    10908.44    10839.64    116.18 o 
  -5  11   6    42427.50    42205.18    373.47 o 
  -3  11   6     1472.36     1501.09     57.40 o 
  -1  11   6    13355.77    12953.54    145.94 o 
   1  11   6     6674.31     6728.92    104.05 o 
   3  11   6      131.84      116.08     44.19 o 
   5  11   6    13693.55    13493.80    178.52 o 
   7  11   6    19000.51    18589.44    226.31 o 
   9  11   6      251.48      193.06     31.53 o 
  11  11   6     7761.25     7800.73    117.28 o 
  13  11   6     5487.28     5562.95    100.13 o 
  15  11   6      199.99       90.75     33.79 o 
 -20  12   6     8062.04     8674.42    206.25 o 
 -18  12   6     1973.97     2174.14     74.24 o 
 -16  12   6     4997.65     5030.29    100.91 o 
 -14  12   6    20224.21    20863.41    218.20 o 
 -12  12   6     5124.62     5198.52     89.55 o 
 -10  12   6     8284.84     8189.52    101.21 o 
  -8  12   6    24736.53    24638.02    240.44 o 
  -6  12   6      782.61      756.25     39.26 o 
  -4  12   6    15333.26    15056.29    166.64 o 
  -2  12   6    30289.65    29381.14    275.10 o 
   0  12   6       37.16       38.09     23.17 o 
   2  12   6     8434.84     8773.16    136.00 o 
   4  12   6    20417.03    20291.24    301.29 o 
   6  12   6     1206.88     1063.33     54.27 o 
   8  12   6     6153.84     6273.08    119.93 o 
  10  12   6     9311.56     9091.58    149.20 o 
  12  12   6       23.59      -33.16     28.78 o 
  14  12   6     3272.10     3607.37     97.09 o 
 -19  13   6     1458.16     1591.02     67.79 o 
 -17  13   6     6128.81     6462.57    122.58 o 
 -15  13   6     1477.03     1595.71     63.40 o 
 -13  13   6     3920.36     3878.46     81.50 o 
 -11  13   6     3506.81     3429.60     74.07 o 
  -9  13   6      382.65      407.16     35.54 o 
  -7  13   6     5816.70     5632.57     93.14 o 
  -5  13   6     8796.64     8565.21    118.39 o 
  -3  13   6     1703.15     1676.85     55.12 o 
  -1  13   6     3187.02     3423.58     72.27 o 
   1  13   6     6833.01     7005.81    105.98 o 
   3  13   6      508.17      535.23     43.66 o 
   5  13   6     7314.65     7354.50    129.87 o 
   7  13   6     6610.22     6303.32    121.45 o 
   9  13   6     1060.65      892.31     93.24 o 
  11  13   6     1155.97     1258.15     64.35 o 
 -16  14   6      422.86      514.89     46.12 o 
 -14  14   6     1777.03     1925.84     82.73 o 
 -12  14   6      424.20      394.07     55.25 o 
 -10  14   6        4.36       -4.83     28.96 o 
  -8  14   6      972.89     1035.42     49.55 o 
  -6  14   6     1092.99     1055.36     49.72 o 
  -4  14   6       71.53       60.65     41.35 o 
  -2  14   6      558.22      631.35     41.33 o 
   0  14   6       15.99       45.16     26.80 o 
   2  14   6       58.71       27.96     31.88 o 
   4  14   6      320.46      443.33     46.62 o 
   6  14   6      187.84      122.12     36.84 o 
   8  14   6     1002.76      973.56     59.25 o 
  10  14   6      284.48      276.43     44.25 o 
 -15  15   6      198.84      211.73     47.11 o 
 -13  15   6      433.77      432.65     51.57 o 
 -11  15   6     2241.66     2314.22     80.98 o 
  -9  15   6      526.78      535.85     42.16 o 
  -7  15   6      561.51      623.36     42.86 o 
  -5  15   6       18.09       11.75     30.94 o 
  -3  15   6       11.35      -21.96     26.19 o 
  -1  15   6     1325.29     1409.44     55.53 o 
   1  15   6     1547.14     1710.61     70.63 o 
   3  15   6       31.85       -6.58     33.35 o 
   5  15   6      860.56      886.18     55.58 o 
   7  15   6     1055.25     1073.25     63.20 o 
 -10  16   6     2219.46     2222.38     80.29 o 
  -8  16   6     5011.44     5104.52    100.57 o 
  -6  16   6      637.84      585.76     44.30 o 
  -4  16   6     3248.14     3479.92     82.08 o 
  -2  16   6     4386.56     4456.85     93.03 o 
   0  16   6      253.04      140.83     40.44 o 
   2  16   6     1903.26     2178.75     80.29 o 
   4  16   6     3172.10     3329.01     96.11 o 
 -27   1   7        4.24      -54.14     38.70 o 
 -25   1   7     5649.58     5183.89    156.48 o 
 -23   1   7     5740.01     5406.44    116.09 o 
 -21   1   7     5969.51     5834.18     97.81 o 
 -19   1   7     1095.55     1266.53     45.61 o 
 -17   1   7    18672.84    18085.06    197.40 o 
 -15   1   7     1019.32     1004.20     36.04 o 
 -13   1   7    13843.68    14210.14    154.61 o 
 -11   1   7    11331.71    11654.65    110.34 o 
  -9   1   7     3792.59     3795.99     82.94 o 
  -7   1   7    44222.52    45059.48    497.25 o 
  -5   1   7    41037.13    41895.11    428.59 o 
  -3   1   7    13000.79    13465.40    107.72 o 
  -1   1   7    70246.87    72192.95    506.90 o 
   1   1   7    23023.55    22806.30    173.60 o 
   3   1   7      644.61      598.13     21.85 o 
   5   1   7    26420.56    27258.10    210.99 o 
   7   1   7    25757.77    26394.00    228.66 o 
   9   1   7       26.31       -0.49     14.49 o 
  11   1   7    17792.24    18078.73    201.81 o 
  13   1   7     6720.45     6525.91    144.17 o 
  15   1   7       36.28       30.47     23.31 o 
  17   1   7     2380.46     2286.62     76.91 o 
  19   1   7     2091.18     2168.86     90.76 o 
 -28   2   7     5243.17     5208.96    167.02 o 
 -26   2   7     8619.04     8784.37    218.31 o 
 -24   2   7       34.51       34.94     40.01 o 
 -22   2   7    14777.10    15104.85    217.47 o 
 -20   2   7    29793.38    29446.79    301.14 o 
 -18   2   7       13.42        4.97     17.56 o 
 -16   2   7    38971.03    37981.39    361.24 o 
 -14   2   7    52690.40    52066.18    417.46 o 
 -12   2   7      488.43      529.64     48.18 o 
 -10   2   7    35199.45    34503.62    281.53 o 
  -8   2   7   141664.39   145174.08    998.51 o 
  -6   2   7     7181.43     8415.88    150.31 o 
  -4   2   7    69493.20    69199.70    567.25 o 
  -2   2   7   149331.89   150132.67   1208.10 o 
   0   2   7    12003.13    12400.82    115.84 o 
   2   2   7   136600.25   138924.47    986.83 o 
   4   2   7    44949.64    44832.45    326.91 o 
   6   2   7     3223.39     3476.57     52.88 o 
   8   2   7    31924.30    31233.29    268.78 o 
  10   2   7    15908.90    15815.69    180.05 o 
  12   2   7     5014.25     4895.69     86.48 o 
  14   2   7    18978.33    19179.54    350.59 o 
  16   2   7     7341.72     7296.12    138.13 o 
  18   2   7       92.26       96.77     33.26 o 
  20   2   7     7092.85     8252.77    183.54 o 
 -27   3   7      408.07      403.17     61.22 o 
 -25   3   7     8639.93     8678.50    207.23 o 
 -23   3   7    25016.29    24263.19    312.77 o 
 -21   3   7     2514.65     2379.59     73.90 o 
 -19   3   7     6495.30     6341.79     99.61 o 
 -17   3   7    26867.78    26621.95    270.86 o 
 -15   3   7       37.99       76.92     29.35 o 
 -13   3   7    49132.82    49106.22    395.78 o 
 -11   3   7   183669.47   188962.75   1422.94 o 
  -9   3   7     2580.63     3307.54     40.36 o 
  -7   3   7    87997.68    89348.86    694.56 o 
  -5   3   7   122119.52   119372.46   1230.65 o 
  -3   3   7      390.49      498.60     18.93 o 
  -1   3   7    80572.34    81244.41    621.81 o 
   1   3   7   118425.11   114880.92    868.84 o 
   3   3   7     5493.24     5974.33     60.96 o 
   5   3   7    62157.56    62355.08    558.59 o 
   7   3   7    37935.25    37194.13    313.31 o 
   9   3   7       83.72       83.59     19.15 o 
  11   3   7    56871.20    56737.59    612.24 o 
  13   3   7    24717.76    24551.91    341.29 o 
  15   3   7      233.68      217.81     51.34 o 
  17   3   7     8511.41     8994.52    162.30 o 
  19   3   7     6866.31     7235.03    146.16 o 
 -28   4   7     3706.95     3526.05    179.43 o 
 -26   4   7     9788.18     9782.86    228.38 o 
 -24   4   7       40.76       -2.47     45.70 o 
 -22   4   7    11354.47    11226.25    179.72 o 
 -20   4   7    20367.69    20493.08    228.83 o 
 -18   4   7     1021.90      971.61     42.39 o 
 -16   4   7    20275.42    20172.15    215.87 o 
 -14   4   7    20499.43    19968.99    183.85 o 
 -12   4   7       13.14       49.81     18.14 o 
 -10   4   7    52457.46    52022.05    376.41 o 
  -8   4   7    40409.58    39716.16    291.53 o 
  -6   4   7       50.02       95.13      8.75 o 
  -4   4   7    67309.20    66856.45    473.47 o 
  -2   4   7    72607.68    72195.77    557.68 o 
   0   4   7     8077.17     8446.71     88.89 o 
   2   4   7    89673.24    91369.34    818.03 o 
   4   4   7    47062.74    45603.62    334.03 o 
   6   4   7      121.24      123.52     16.24 o 
   8   4   7    22301.37    22409.03    234.60 o 
  10   4   7    23721.53    23811.32    250.90 o 
  12   4   7      564.59      603.74     50.67 o 
  14   4   7    14509.75    14594.81    214.04 o 
  16   4   7    10765.12    10546.05    177.24 o 
  18   4   7       66.30       11.96     31.08 o 
 -27   5   7       16.06       17.94     46.52 o 
 -25   5   7     2520.67     2588.13     88.79 o 
 -23   5   7      613.15      618.56     52.63 o 
 -21   5   7      385.33      427.41     50.10 o 
 -19   5   7     1143.11      976.02     43.72 o 
 -17   5   7     5478.24     5451.90     90.36 o 
 -15   5   7      261.28      240.42     23.64 o 
 -13   5   7    10753.27    10818.69    116.21 o 
 -11   5   7     2901.37     2777.91     44.58 o 
  -9   5   7     3457.84     3803.34     48.04 o 
  -7   5   7     5000.81     4380.41     50.77 o 
  -5   5   7     8166.18     7948.19     68.58 o 
  -3   5   7        0.31       35.62     15.58 o 
  -1   5   7     9622.61     9213.68     96.92 o 
   1   5   7    33276.02    33938.64    285.12 o 
   3   5   7     2622.11     2580.38     45.05 o 
   5   5   7      409.29      359.78     27.14 o 
   7   5   7     4812.70     4579.57     81.38 o 
   9   5   7      515.61      528.11     34.89 o 
  11   5   7     1435.87     1524.91     54.30 o 
  13   5   7     3649.30     3688.37     95.38 o 
  15   5   7       29.95      -17.94     31.08 o 
  17   5   7      551.12      533.48     61.76 o 
  19   5   7     2280.61     2565.01     89.65 o 
 -26   6   7      217.59      243.74     46.88 o 
 -24   6   7      306.41      240.28     44.63 o 
 -22   6   7       36.77       48.80     58.99 o 
 -20   6   7       14.61       20.71     30.69 o 
 -18   6   7        1.32      -38.85     25.90 o 
 -16   6   7      895.98      916.61     57.57 o 
 -14   6   7     1089.89     1095.41     38.11 o 
 -12   6   7     3235.23     3308.60     56.81 o 
 -10   6   7      206.83      269.79     23.09 o 
  -8   6   7     8465.93     9258.28     89.64 o 
  -6   6   7      228.08      298.87     15.73 o 
  -4   6   7     1179.16     1222.79     24.39 o 
  -2   6   7        9.34       64.97     17.06 o 
   0   6   7       11.65       -3.15     13.70 o 
   2   6   7       21.94       65.61     16.04 o 
   4   6   7        4.74       57.15     19.58 o 
   6   6   7     6691.04     6757.46    102.40 o 
   8   6   7     4212.37     4219.88     82.20 o 
  10   6   7      498.28      443.73     35.70 o 
  12   6   7     1710.43     1582.38     65.61 o 
  14   6   7        3.95      -19.13     28.48 o 
  16   6   7      370.53      311.35     42.19 o 
  18   6   7       78.34       57.82     37.99 o 
 -25   7   7     3551.46     3606.36    117.07 o 
 -23   7   7     6130.28     6006.88    132.08 o 
 -21   7   7      823.70      779.95     54.02 o 
 -19   7   7     7851.56     7605.81    139.16 o 
 -17   7   7    14516.66    14594.92    178.45 o 
 -15   7   7      534.49      475.73     36.16 o 
 -13   7   7     7825.05     7905.54    127.25 o 
 -11   7   7    20912.97    21294.15    178.56 o 
  -9   7   7     4317.50     4556.15     58.88 o 
  -7   7   7    17759.91    17201.40    146.60 o 
  -5   7   7    29986.03    29444.83    228.81 o 
  -3   7   7       73.27      137.71     24.78 o 
  -1   7   7    30258.31    30522.34    234.61 o 
   1   7   7    23919.04    24314.94    225.77 o 
   3   7   7      960.08     1091.05     34.99 o 
   5   7   7    18266.21    18164.79    278.85 o 
   7   7   7     8283.34     7999.99    210.82 o 
   9   7   7     1359.73     1321.50     51.81 o 
  11   7   7     5025.46     4819.59     95.56 o 
  13   7   7     2656.86     2702.32     86.19 o 
  15   7   7      247.35      274.80     42.19 o 
  17   7   7     4916.43     5225.76    133.52 o 
 -24   8   7       11.17      -46.62     31.08 o 
 -22   8   7     6640.96     6435.19    227.09 o 
 -20   8   7    18595.32    18581.27    311.07 o 
 -18   8   7     1296.53     1233.83     79.35 o 
 -16   8   7    18118.91    18507.09    188.08 o 
 -14   8   7    25167.97    24925.20    234.08 o 
 -12   8   7      725.43      691.43     31.38 o 
 -10   8   7    14366.60    14133.34    131.01 o 
  -8   8   7    31419.69    30377.02    241.04 o 
  -6   8   7      479.58      496.46     22.84 o 
  -4   8   7    45208.41    43961.89    365.09 o 
  -2   8   7    58625.31    58105.76    468.81 o 
   0   8   7        2.41       25.13     18.46 o 
   2   8   7    42936.04    42767.34    321.05 o 
   4   8   7    22428.86    22141.20    208.91 o 
   6   8   7      395.21      433.51     31.44 o 
   8   8   7    12969.43    12900.57    147.10 o 
  10   8   7    24663.77    24195.36    283.16 o 
  12   8   7       52.12       36.62     28.99 o 
  14   8   7    11351.46    11267.26    193.20 o 
  16   8   7     5306.28     5307.57    182.41 o 
 -23   9   7     5430.07     5985.32    135.43 o 
 -21   9   7      956.90      889.80     57.48 o 
 -19   9   7     8216.04     7860.91    148.41 o 
 -17   9   7    21430.30    21092.60    212.64 o 
 -15   9   7       59.26       75.09     24.84 o 
 -13   9   7    21960.24    21407.07    207.95 o 
 -11   9   7    33397.72    33097.27    265.43 o 
  -9   9   7      131.75      152.19     23.58 o 
  -7   9   7    22120.04    21432.97    182.76 o 
  -5   9   7    44188.27    43400.03    365.62 o 
  -3   9   7      661.32      671.43     32.66 o 
  -1   9   7    34363.62    33355.77    291.57 o 
   1   9   7    24259.98    23975.62    200.01 o 
   3   9   7      486.61      502.71     30.40 o 
   5   9   7    13327.50    12894.11    149.05 o 
   7   9   7    19619.16    19648.29    199.84 o 
   9   9   7       10.65       -4.99     25.62 o 
  11   9   7    15658.17    15756.56    177.99 o 
  13   9   7     9810.16     9665.17    132.31 o 
  15   9   7        0.55      -42.00     28.00 o 
 -22  10   7     2455.66     2384.03    112.21 o 
 -20  10   7     5970.70     6030.07    166.61 o 
 -18  10   7       33.60      -27.02     32.11 o 
 -16  10   7     9973.42     9907.62    127.13 o 
 -14  10   7     9945.06    10090.28    126.63 o 
 -12  10   7       10.14        1.33     21.40 o 
 -10  10   7     3044.31     2810.42     52.68 o 
  -8  10   7    16426.41    16055.28    158.56 o 
  -6  10   7      147.57      143.92     24.52 o 
  -4  10   7    18057.49    17282.98    176.68 o 
  -2  10   7    24456.77    23696.15    224.69 o 
   0  10   7      644.22      630.84     33.15 o 
   2  10   7    14595.81    14815.59    184.51 o 
   4  10   7    12603.91    12441.31    151.26 o 
   6  10   7     1340.51     1342.30     48.76 o 
   8  10   7     8527.42     8452.41    117.71 o 
  10  10   7     6592.19     6690.71    104.78 o 
  12  10   7       38.06        3.64     27.05 o 
  14  10   7     3467.78     3587.85     91.41 o 
 -21  11   7        2.33      -39.43     34.19 o 
 -19  11   7      753.55      778.83     56.33 o 
 -17  11   7      646.93      876.84     95.83 o 
 -15  11   7      138.17       94.16     29.49 o 
 -13  11   7      219.69      282.40     29.79 o 
 -11  11   7     2300.89     2447.63     55.73 o 
  -9  11   7     1466.34     1422.81     49.19 o 
  -7  11   7     9822.20     9631.43    121.01 o 
  -5  11   7     1602.31     1716.33     53.95 o 
  -3  11   7      986.15      893.09     41.88 o 
  -1  11   7       18.46       34.40     24.07 o 
   1  11   7     1518.34     1601.73     50.31 o 
   3  11   7     1056.03      940.20     48.79 o 
   5  11   7     2067.33     2028.22     69.21 o 
   7  11   7     4358.11     4257.94     83.35 o 
   9  11   7      147.70       96.42     31.26 o 
  11  11   7      209.84      281.48     35.01 o 
  13  11   7      740.45      789.18     62.24 o 
 -20  12   7      858.66      902.10     61.97 o 
 -18  12   7       80.96       78.50     32.69 o 
 -16  12   7      200.98      191.42     34.35 o 
 -14  12   7     1970.15     2044.60     83.04 o 
 -12  12   7       92.41       59.60     31.29 o 
 -10  12   7      277.76      292.42     32.20 o 
  -8  12   7     1638.65     1721.49     57.53 o 
  -6  12   7       90.26       36.94     26.32 o 
  -4  12   7      120.48      194.93     28.94 o 
  -2  12   7     2423.51     2422.25     61.16 o 
   0  12   7       58.93       60.76     27.61 o 
   2  12   7      162.05      180.22     34.98 o 
   4  12   7       69.81      117.45     33.10 o 
   6  12   7        0.10      -43.23     28.82 o 
   8  12   7      785.50      881.56     67.15 o 
  10  12   7      823.98      638.31     49.63 o 
  12  12   7        1.04      -38.40     29.98 o 
 -19  13   7     3248.54     3359.20    105.86 o 
 -17  13   7     5464.20     5954.98    115.81 o 
 -15  13   7       59.71       14.02     35.58 o 
 -13  13   7     2237.24     2133.30     72.06 o 
 -11  13   7    10438.41    10275.09    157.98 o 
  -9  13   7       73.34       41.46     26.57 o 
  -7  13   7     4547.67     4591.33     84.55 o 
  -5  13   7     5717.02     5553.25     93.37 o 
  -3  13   7      104.20      103.62     28.74 o 
  -1  13   7     6143.71     5798.18     94.86 o 
   1  13   7     8484.79     8518.30    139.20 o 
   3  13   7       81.82       92.31     34.59 o 
   5  13   7     2827.17     2945.78     84.72 o 
   7  13   7     1312.49     1337.27     61.08 o 
   9  13   7       10.83       29.72     34.73 o 
  11  13   7     2872.49     3055.69     91.41 o 
 -16  14   7     3777.61     3629.40    108.16 o 
 -14  14   7     5967.06     6263.77    138.04 o 
 -12  14   7     1799.46     1743.08     69.33 o 
 -10  14   7     4656.85     4993.43    106.48 o 
  -8  14   7     7105.60     6985.92    113.04 o 
  -6  14   7       51.79       11.68     27.28 o 
  -4  14   7     7830.33     7722.58    115.32 o 
  -2  14   7    10549.09    10403.44    138.28 o 
   0  14   7      434.94      372.94     45.75 o 
   2  14   7     9084.61     9330.14    152.64 o 
   4  14   7     8410.21     8566.53    146.23 o 
   6  14   7        0.30       17.84     32.25 o 
   8  14   7     4454.05     4649.12    109.50 o 
 -13  15   7     5083.17     5369.68    116.25 o 
 -11  15   7     6721.60     7128.88    133.25 o 
  -9  15   7       68.86       31.77     32.78 o 
  -7  15   7     9735.02     9997.57    196.47 o 
  -5  15   7     7608.43     7660.84    119.19 o 
  -3  15   7       54.26       27.26     30.01 o 
  -1  15   7     6185.02     6337.68    125.29 o 
   1  15   7     5365.09     5594.89    138.44 o 
   3  15   7      147.41      103.82     39.53 o 
   5  15   7     4600.20     4692.26    110.56 o 
 -10  16   7     2221.78     2374.87     82.56 o 
  -8  16   7     3391.69     3520.89     84.62 o 
  -6  16   7       99.08      103.99     33.53 o 
  -4  16   7     1911.85     2038.18     67.50 o 
  -2  16   7     4400.54     4430.28    107.03 o 
   0  16   7       60.17       16.03     38.14 o 
   2  16   7     2455.28     2781.82     90.25 o 
 -28   0   8     7953.32     7996.75    293.07 o 
 -26   0   8    11683.91    11071.04    340.92 o 
 -24   0   8     1867.43     2015.63    143.55 o 
 -22   0   8    23545.63    24089.04    550.26 o 
 -20   0   8    57241.36    57832.00    757.66 o 
 -18   0   8    17663.08    17703.74    280.65 o 
 -16   0   8    54535.12    54766.50    759.60 o 
 -14   0   8    58691.70    59919.91    762.67 o 
 -12   0   8     3865.43     4403.30     95.09 o 
 -10   0   8    53727.51    53296.16    574.13 o 
  -8   0   8    48722.26    50336.88    508.48 o 
  -6   0   8      105.07      478.49     35.89 o 
  -4   0   8   112135.43   111967.50   1094.24 o 
  -2   0   8    26347.35    26084.21    278.46 o 
   0   0   8    13076.27    13894.71    227.11 o 
   2   0   8   108540.59   111376.51   1094.19 o 
   4   0   8    57026.77    59252.93    658.81 o 
   6   0   8     2315.12     2010.30     51.17 o 
   8   0   8    30965.24    31961.16    444.01 o 
  10   0   8     8399.90     8557.45    166.70 o 
  12   0   8    11106.91    10837.35    218.31 o 
  14   0   8    27566.68    27118.18    693.81 o 
  16   0   8     9097.17     9228.85    281.11 o 
  18   0   8     2811.87     3074.29    161.49 o 
 -27   1   8      260.96      279.78     54.49 o 
 -25   1   8    13593.20    13803.60    276.99 o 
 -23   1   8    13448.96    13063.69    227.19 o 
 -21   1   8      520.59      458.14     52.83 o 
 -19   1   8     8983.37     8675.18    196.83 o 
 -17   1   8    18623.36    18730.89    202.93 o 
 -15   1   8       52.38      117.60     21.58 o 
 -13   1   8    50665.00    52503.90    475.85 o 
 -11   1   8    32087.96    32981.08    272.38 o 
  -9   1   8    28636.40    33179.38    267.74 o 
  -7   1   8    12814.42    10838.88     92.05 o 
  -5   1   8    36092.25    35220.40    273.72 o 
  -3   1   8     4871.68     5261.06     53.95 o 
  -1   1   8    70961.41    68827.94    486.20 o 
   1   1   8    12593.89    12274.67    145.10 o 
   3   1   8     3512.87     3880.97     67.88 o 
   5   1   8    59542.85    61221.08    479.98 o 
   7   1   8     5528.40     5655.78     73.45 o 
   9   1   8     2407.82     2320.81     75.15 o 
  11   1   8    14893.40    14921.37    176.98 o 
  13   1   8    10396.01    10317.76    164.58 o 
  15   1   8     1108.80     1105.70     57.48 o 
  17   1   8    10297.92    10842.43    224.15 o 
  19   1   8     3271.19     3438.26    146.54 o 
 -28   2   8     1291.42     1269.40     90.86 o 
 -26   2   8     4038.59     3828.88    143.55 o 
 -24   2   8      187.33      142.93     53.72 o 
 -22   2   8     8851.33     8809.41    130.30 o 
 -20   2   8     7111.91     6988.03    109.44 o 
 -18   2   8      296.23      289.96     25.84 o 
 -16   2   8     8698.29     8659.00    115.69 o 
 -14   2   8     9332.81     9194.08    116.45 o 
 -12   2   8     1782.55     1935.54     64.83 o 
 -10   2   8    18547.08    18871.37    142.60 o 
  -8   2   8    48515.75    48594.33    349.30 o 
  -6   2   8     1025.93      959.20     21.05 o 
  -4   2   8     4238.51     3922.37     60.00 o 
  -2   2   8     3363.22     3063.75     51.58 o 
   0   2   8     1643.71     1826.05     34.53 o 
   2   2   8    25403.83    25632.21    196.62 o 
   4   2   8    14399.14    14719.04    124.72 o 
   6   2   8     5469.81     5600.91     72.23 o 
   8   2   8    12194.11    12190.56    144.54 o 
  10   2   8       60.56       82.65     26.32 o 
  12   2   8     1084.27     1096.51     52.88 o 
  14   2   8     8730.67     8616.45    150.76 o 
  16   2   8     2444.25     2490.55     83.98 o 
  18   2   8       43.21       10.11     32.11 o 
 -27   3   8      143.84       29.91     50.75 o 
 -25   3   8      157.67      137.76     36.72 o 
 -23   3   8       16.50       -6.62     35.40 o 
 -21   3   8       69.26        3.68     40.58 o 
 -19   3   8        3.28      -32.30     23.14 o 
 -17   3   8      396.56      397.05     48.15 o 
 -15   3   8       21.90       17.94     17.94 o 
 -13   3   8     2060.76     2117.34     40.21 o 
 -11   3   8     1866.27     1717.92     96.43 o 
  -9   3   8     1734.42     2112.76     27.60 o 
  -7   3   8     6144.10     7017.38    109.90 o 
  -5   3   8     3889.94     4196.85     57.51 o 
  -3   3   8     4079.38     4149.17     59.73 o 
  -1   3   8    13212.60    13287.80    125.47 o 
   1   3   8      142.65      211.81     18.57 o 
   3   3   8     3244.32     3557.03     47.00 o 
   5   3   8        3.59      151.56     62.74 o 
   7   3   8       81.35       82.98     21.02 o 
   9   3   8     1060.74     1025.71     49.42 o 
  11   3   8       48.19       11.15     26.32 o 
  13   3   8      189.66      317.38     37.67 o 
  15   3   8      182.98      106.42     32.11 o 
  17   3   8      193.16      189.14     36.72 o 
  19   3   8       25.21        7.22     35.20 o 
 -28   4   8     1368.20     1204.97     90.86 o 
 -26   4   8     4779.21     4649.41    150.09 o 
 -24   4   8      113.53       81.19     37.67 o 
 -22   4   8     3869.56     3875.86     98.31 o 
 -20   4   8     7067.99     6881.44    109.44 o 
 -18   4   8      712.33      668.00     35.70 o 
 -16   4   8     7777.83     7793.17    109.75 o 
 -14   4   8    32802.50    33031.39    281.37 o 
 -12   4   8     2797.52     2717.60     72.75 o 
 -10   4   8    22838.31    23222.49    233.92 o 
  -8   4   8    18999.43    18935.22    147.46 o 
  -6   4   8       34.35       45.38     12.85 o 
  -4   4   8    18339.66    18060.78    161.87 o 
  -2   4   8    22895.96    23189.05    200.83 o 
   0   4   8      317.28      404.84     21.20 o 
   2   4   8    18241.24    19023.67    172.75 o 
   4   4   8     4119.05     4229.42     72.39 o 
   6   4   8     2893.11     2766.10     61.91 o 
   8   4   8     5943.44     5944.68     94.17 o 
  10   4   8     3434.67     3633.64     87.44 o 
  12   4   8      314.42      280.51     37.99 o 
  14   4   8    10299.17    10224.04    173.79 o 
  16   4   8      705.28      705.97     52.88 o 
  18   4   8      383.39      335.58     45.96 o 
 -27   5   8      505.86      515.60     67.27 o 
 -25   5   8    16171.93    16387.89    244.21 o 
 -23   5   8    11454.00    11655.95    188.10 o 
 -21   5   8      508.73      374.80     42.50 o 
 -19   5   8     5637.42     5629.42    119.14 o 
 -17   5   8    16324.10    15720.76    183.01 o 
 -15   5   8     1044.25     1004.39     34.83 o 
 -13   5   8    48644.57    49183.69    402.44 o 
 -11   5   8    42119.41    41901.39    338.75 o 
  -9   5   8     2058.63     2346.94     45.47 o 
  -7   5   8    26548.98    24495.64    173.31 o 
  -5   5   8    29887.02    29681.17    204.73 o 
  -3   5   8     4151.02     4285.71     69.06 o 
  -1   5   8    43321.30    42048.54    342.55 o 
   1   5   8    17836.85    17226.74    160.30 o 
   3   5   8    10975.18    10915.22    114.92 o 
   5   5   8    48038.31    47286.48    441.01 o 
   7   5   8     9983.62     9965.88    133.05 o 
   9   5   8     1896.48     1685.09     56.70 o 
  11   5   8    20093.65    20132.65    267.03 o 
  13   5   8     7573.65     7563.93    143.78 o 
  15   5   8     1386.89     1408.06     69.06 o 
  17   5   8    10307.25    10902.04    191.06 o 
 -26   6   8    13566.33    13956.94    225.41 o 
 -24   6   8      786.22      812.85     57.05 o 
 -22   6   8    30185.87    30036.72    373.39 o 
 -20   6   8    15410.90    14856.26    184.40 o 
 -18   6   8      137.20       75.76     26.06 o 
 -16   6   8    25355.61    25378.24    265.98 o 
 -14   6   8    47504.48    47958.06    398.68 o 
 -12   6   8      822.79      970.59     64.16 o 
 -10   6   8    36003.01    35067.95    290.77 o 
  -8   6   8    19355.59    18712.09    155.45 o 
  -6   6   8      114.01      144.72     12.49 o 
  -4   6   8    50762.59    48862.12    351.85 o 
  -2   6   8    45443.35    43822.66    362.55 o 
   0   6   8     1277.54     1213.85     58.65 o 
   2   6   8    76216.87    75450.73    593.09 o 
   4   6   8    29987.86    29449.77    296.98 o 
   6   6   8     4596.41     4666.31     84.37 o 
   8   6   8    33550.05    33247.84    335.60 o 
  10   6   8     6407.18     6225.40    106.83 o 
  12   6   8     3983.66     3874.21    100.14 o 
  14   6   8    17710.13    17871.26    458.24 o 
  16   6   8     3785.29     3817.48    115.96 o 
 -25   7   8     6360.16     6643.97    170.34 o 
 -23   7   8     8968.75     9134.13    174.58 o 
 -21   7   8      850.28      861.25     55.25 o 
 -19   7   8     7162.31     7004.74    114.31 o 
 -17   7   8    16263.71    16540.54    196.48 o 
 -15   7   8      119.99      126.61     21.86 o 
 -13   7   8    27160.98    27199.53    245.74 o 
 -11   7   8    21698.95    21630.74    189.47 o 
  -9   7   8      709.57      689.41     25.50 o 
  -7   7   8    38689.12    38315.43    291.02 o 
  -5   7   8    39656.50    38173.39    284.66 o 
  -3   7   8      174.09      155.15     16.96 o 
  -1   7   8    38186.19    37774.12    284.47 o 
   1   7   8    11773.84    11829.42    154.43 o 
   3   7   8     2184.78     2080.73     67.34 o 
   5   7   8    16510.96    15976.14    187.64 o 
   7   7   8     6811.88     6572.05    108.32 o 
   9   7   8       15.42       24.50     25.13 o 
  11   7   8    17693.26    18171.59    219.67 o 
  13   7   8     5685.59     5740.56    127.67 o 
  15   7   8     2506.00     2661.07     92.04 o 
  17   7   8     5677.98     5970.04    139.25 o 
 -24   8   8        5.98      -43.99     36.72 o 
 -22   8   8     1374.38     1463.52     72.35 o 
 -20   8   8      988.27     1013.65     60.94 o 
 -18   8   8      183.35      122.80     36.31 o 
 -16   8   8     5262.71     5188.15     87.67 o 
 -14   8   8     2755.05     2652.08     57.30 o 
 -12   8   8      566.07      622.38     31.38 o 
 -10   8   8     5321.83     5243.96     81.58 o 
  -8   8   8     1795.59     1698.32     43.47 o 
  -6   8   8      460.21      413.22     25.43 o 
  -4   8   8     3917.01     3853.47     73.40 o 
  -2   8   8     2442.06     2406.61     46.45 o 
   0   8   8      317.53      315.02     21.59 o 
   2   8   8     5988.60     5928.84     85.65 o 
   4   8   8     1509.94     1496.76     46.69 o 
   6   8   8      997.12      982.27     48.29 o 
   8   8   8     6003.98     5891.95    106.01 o 
  10   8   8     3882.91     3875.14     88.87 o 
  12   8   8     1885.54     1953.52     78.22 o 
  14   8   8     5058.83     5443.37    210.19 o 
  16   8   8     1074.47     1002.45     65.43 o 
 -23   9   8      785.65      619.59     54.02 o 
 -21   9   8      968.79      923.23     59.79 o 
 -19   9   8       33.98      139.69     36.72 o 
 -17   9   8      444.65      460.95     33.62 o 
 -15   9   8      330.23      288.43     27.94 o 
 -13   9   8     1131.59     1306.71     44.25 o 
 -11   9   8     1892.22     1938.86     48.97 o 
  -9   9   8       26.37       36.92     19.49 o 
  -7   9   8     3670.52     3686.94     65.63 o 
  -5   9   8      356.42      419.47     46.73 o 
  -3   9   8      899.51      848.55     36.56 o 
  -1   9   8     1600.05     1625.43     50.59 o 
   1   9   8      827.32      834.00     32.80 o 
   3   9   8        8.43       21.92     22.62 o 
   5   9   8     3555.51     3442.32     69.08 o 
   7   9   8      186.03      210.51     31.58 o 
   9   9   8        1.20       -7.10     25.52 o 
  11   9   8      114.13      175.17     31.83 o 
  13   9   8       34.43      101.86     32.86 o 
  15   9   8       83.11       86.73     34.29 o 
 -22  10   8     1602.38     1753.98     78.22 o 
 -20  10   8     2882.20     2964.87     97.69 o 
 -18  10   8       63.01        2.89     32.95 o 
 -16  10   8     9435.41     9603.94    124.35 o 
 -14  10   8     4119.11     4082.73     75.12 o 
 -12  10   8      191.21      184.05     43.16 o 
 -10  10   8     3214.93     3207.60     64.11 o 
  -8  10   8    10229.16    10091.91    122.47 o 
  -6  10   8        7.77       31.63     22.48 o 
  -4  10   8    19125.97    18560.30    186.78 o 
  -2  10   8     4900.79     4576.17    126.86 o 
   0  10   8      714.79      726.38     43.86 o 
   2  10   8     8358.00     8154.14    110.07 o 
   4  10   8     6838.70     6549.67     98.73 o 
   6  10   8     4903.35     4767.15    119.60 o 
   8  10   8    11837.95    11442.74    144.41 o 
  10  10   8     2548.05     2458.20     67.46 o 
  12  10   8       91.18      109.34     32.84 o 
  14  10   8     3321.58     3379.15     91.65 o 
 -21  11   8      204.30      181.37     43.65 o 
 -19  11   8     8365.58     8908.74    166.74 o 
 -17  11   8    13508.72    13426.03    178.26 o 
 -15  11   8     1497.74     1398.16     54.29 o 
 -13  11   8    18538.47    18727.70    237.41 o 
 -11  11   8     8625.76     8624.78    131.33 o 
  -9  11   8       34.84       49.71     35.10 o 
  -7  11   8    35314.77    34901.78    314.11 o 
  -5  11   8    32299.47    31688.34    289.56 o 
  -3  11   8      595.04      619.43     36.17 o 
  -1  11   8    17963.31    17321.75    182.05 o 
   1  11   8    11722.35    11480.06    235.68 o 
   3  11   8      336.91      336.09     47.48 o 
   5  11   8    19825.25    19772.35    208.80 o 
   7  11   8     6266.31     6072.90    114.29 o 
   9  11   8     1842.06     1903.17     63.13 o 
  11  11   8     8318.71     8448.13    127.81 o 
  13  11   8     2589.61     2509.31     74.16 o 
 -20  12   8     3573.31     3687.07    150.21 o 
 -18  12   8       21.76       16.50     35.20 o 
 -16  12   8    10560.00    10317.79    155.98 o 
 -14  12   8    12172.12    12247.02    171.70 o 
 -12  12   8       67.54       65.44     43.16 o 
 -10  12   8    14379.47    14010.75    170.76 o 
  -8  12   8     6817.92     6891.85    102.92 o 
  -6  12   8      415.04      506.45     36.17 o 
  -4  12   8    23401.20    22572.94    226.81 o 
  -2  12   8    10251.20     9832.37    163.23 o 
   0  12   8       26.16       -3.65     28.68 o 
   2  12   8    13551.78    13709.51    185.97 o 
   4  12   8     9044.60     8679.23    141.06 o 
   6  12   8     1064.11     1126.55     60.43 o 
   8  12   8    13844.16    13785.13    257.65 o 
  10  12   8     5252.64     5090.11     99.13 o 
 -19  13   8     4937.29     5150.69    224.29 o 
 -17  13   8     3944.27     3936.79    109.09 o 
 -15  13   8        6.72      -46.94     31.29 o 
 -13  13   8     2264.61     2183.07     72.57 o 
 -11  13   8     2505.99     2456.47     75.59 o 
  -9  13   8       91.95       51.19     27.65 o 
  -7  13   8     7306.69     7130.98    107.98 o 
  -5  13   8     5085.03     5059.99     90.36 o 
  -3  13   8      256.74      260.03     31.69 o 
  -1  13   8     7213.43     7133.77    135.05 o 
   1  13   8     5789.61     5907.66    115.99 o 
   3  13   8     1374.90     1337.94     62.57 o 
   5  13   8     6732.75     6803.58    128.71 o 
   7  13   8     2259.36     2157.84     77.39 o 
   9  13   8      190.99      139.10     38.41 o 
 -16  14   8     1202.24     1365.04     76.91 o 
 -14  14   8      490.26      489.29     47.94 o 
 -12  14   8       29.85      -24.89     33.63 o 
 -10  14   8      156.29      125.06     35.05 o 
  -8  14   8      386.50      345.24     36.17 o 
  -6  14   8       19.67       -8.82     27.23 o 
  -4  14   8      930.87      991.58     47.68 o 
  -2  14   8      769.60      737.79     45.67 o 
   0  14   8      551.74      465.22     46.51 o 
   2  14   8       21.56       -1.05     34.35 o 
   4  14   8     1011.41     1076.31     60.85 o 
   6  14   8        2.10      -18.45     34.80 o 
 -13  15   8      660.50      678.57     54.83 o 
 -11  15   8       28.33       -0.87     48.34 o 
  -9  15   8      461.27      388.19     45.32 o 
  -7  15   8      769.67      823.03     48.26 o 
  -5  15   8      316.97      298.91     36.64 o 
  -3  15   8        3.92      -25.81     33.90 o 
  -1  15   8     1883.56     1861.67     75.13 o 
   1  15   8     1750.91     1791.44     74.18 o 
   3  15   8        3.64       -9.10     35.35 o 
  -8  16   8     3315.14     3406.95     83.27 o 
  -6  16   8       11.44       10.44     35.14 o 
  -4  16   8     4321.62     4512.31     94.68 o 
  -2  16   8     2056.19     2121.25     81.22 o 
 -27   1   9      965.18     1016.82     80.36 o 
 -25   1   9     4691.61     4849.71    116.66 o 
 -23   1   9     2523.15     2491.89     71.44 o 
 -21   1   9       10.72       -9.97     31.08 o 
 -19   1   9     5854.68     5726.71    124.32 o 
 -17   1   9     4372.39     4338.81     78.38 o 
 -15   1   9     2052.83     2048.67     50.84 o 
 -13   1   9    10666.19    10758.29    204.01 o 
 -11   1   9     9146.20     9223.27     83.64 o 
  -9   1   9     1008.60      891.64     31.21 o 
  -7   1   9     7342.71     6534.95     78.91 o 
  -5   1   9     5617.58     5212.94     65.98 o 
  -3   1   9    18714.60    18972.63    150.38 o 
  -1   1   9    14597.78    13812.34    116.44 o 
   1   1   9     5822.22     5977.88    111.42 o 
   3   1   9     3147.04     3019.56     42.40 o 
   5   1   9    16963.08    16788.96    174.55 o 
   7   1   9     9638.52     9471.43    143.42 o 
   9   1   9     3642.56     3485.57     82.73 o 
  11   1   9     4358.67     4556.90    100.02 o 
  13   1   9      612.46      736.89     59.21 o 
  15   1   9     1442.26     1251.45     80.36 o 
  17   1   9     4266.58     4372.71    149.53 o 
 -28   2   9     6490.26     6587.36    188.17 o 
 -26   2   9     6426.26     6271.59    175.48 o 
 -24   2   9      747.55      847.41     55.04 o 
 -22   2   9    40559.98    40467.12    458.57 o 
 -20   2   9    13519.48    12772.84    164.03 o 
 -18   2   9     1719.14     1791.34     87.19 o 
 -16   2   9    31371.91    31598.31    311.52 o 
 -14   2   9    19612.74    19150.75    203.26 o 
 -12   2   9    10663.20    11349.87    138.53 o 
 -10   2   9   114978.16   113771.27    791.40 o 
  -8   2   9    16031.57    15006.71    138.22 o 
  -6   2   9    14464.29    15043.87    125.27 o 
  -4   2   9   130709.07   132802.95    990.82 o 
  -2   2   9    44526.80    43963.60    353.51 o 
   0   2   9     3608.57     3447.13     50.89 o 
   2   2   9    45406.70    45417.25    367.23 o 
   4   2   9    19672.29    20142.72    182.33 o 
   6   2   9     1303.66     1304.98     63.34 o 
   8   2   9    29472.74    29611.04    348.74 o 
  10   2   9     5622.81     5835.43    113.85 o 
  12   2   9     3439.41     3404.64     90.89 o 
  14   2   9    12473.95    12828.63    200.23 o 
  16   2   9     2443.88     2469.35    103.55 o 
  18   2   9     1123.33     1241.03     84.27 o 
 -27   3   9      408.91      404.14     61.22 o 
 -25   3   9    15812.58    15696.25    233.81 o 
 -23   3   9    10207.69    10226.61    146.76 o 
 -21   3   9     7109.89     7339.92    117.81 o 
 -19   3   9    15616.36    15341.84    182.86 o 
 -17   3   9     2331.96     2088.26     55.26 o 
 -15   3   9     5035.98     4923.26     82.96 o 
 -13   3   9    87286.62    89101.16    694.33 o 
 -11   3   9    43924.30    43662.20    320.54 o 
  -9   3   9    31856.62    30803.68    232.81 o 
  -7   3   9    49027.05    45999.86    349.70 o 
  -5   3   9    27227.22    26389.44    202.00 o 
  -3   3   9     1729.86     1769.03     40.90 o 
  -1   3   9    74955.80    72719.08    566.23 o 
   1   3   9    25213.38    24493.11    213.61 o 
   3   3   9    17544.14    17648.68    164.62 o 
   5   3   9    43482.11    42985.81    458.41 o 
   7   3   9    17268.96    17726.05    197.21 o 
   9   3   9     7624.26     7250.14    128.79 o 
  11   3   9    18891.37    18931.00    255.49 o 
  13   3   9     3873.80     4266.62    102.41 o 
  15   3   9     3088.05     3106.42     95.50 o 
  17   3   9     9721.00    10166.21    272.14 o 
 -28   4   9     5294.13     5514.48    171.25 o 
 -26   4   9     4249.81     4173.17    119.44 o 
 -24   4   9      641.60      672.21     52.44 o 
 -22   4   9    19029.64    19817.50    230.51 o 
 -20   4   9     7165.91     6858.06    111.13 o 
 -18   4   9      976.21      903.47     42.39 o 
 -16   4   9    13879.56    13705.95    163.63 o 
 -14   4   9    15439.68    15065.97    163.93 o 
 -12   4   9    12179.65    12164.92    159.76 o 
 -10   4   9    68543.59    68430.17    489.60 o 
  -8   4   9    16825.34    16577.92    152.58 o 
  -6   4   9     2794.46     2627.54     36.42 o 
  -4   4   9    38298.15    36750.87    302.60 o 
  -2   4   9    16763.92    16963.05    157.50 o 
   0   4   9     9950.10     9455.80    101.61 o 
   2   4   9    40953.54    38819.23    322.18 o 
   4   4   9    23259.05    22743.03    236.11 o 
   6   4   9     3061.68     2990.10     67.13 o 
   8   4   9    23671.09    23124.87    247.32 o 
  10   4   9     8400.20     8312.42    144.95 o 
  12   4   9     4977.42     5119.94    159.28 o 
  14   4   9    17572.30    17820.12    333.27 o 
  16   4   9     4094.98     3957.98    109.31 o 
 -27   5   9      642.94      559.97     55.51 o 
 -25   5   9     2287.77     2022.41     81.38 o 
 -23   5   9      155.44       80.49     39.04 o 
 -21   5   9     2740.98     2611.50     70.99 o 
 -19   5   9     7962.25     7977.83    120.98 o 
 -17   5   9     3805.59     3699.36     74.67 o 
 -15   5   9     1299.15     1279.41     45.40 o 
 -13   5   9     6328.87     6051.53     79.61 o 
 -11   5   9      146.87      134.87     21.86 o 
  -9   5   9     1328.33     1284.50     28.95 o 
  -7   5   9     9907.59     9901.69     83.33 o 
  -5   5   9     4440.44     4463.04     62.76 o 
  -3   5   9      105.95       54.98     15.96 o 
  -1   5   9    27180.18    27741.71    240.28 o 
   1   5   9     6754.10     6473.91     80.98 o 
   3   5   9     1014.52     1007.13     44.89 o 
   5   5   9     9780.21     9872.75    178.11 o 
   7   5   9     3514.37     3407.63     73.89 o 
   9   5   9       15.60        3.37     23.51 o 
  11   5   9     1030.88     1136.96     60.94 o 
  13   5   9      764.33      661.23     64.22 o 
  15   5   9       18.52      -43.15     63.14 o 
  17   5   9      697.53      785.24     59.79 o 
 -26   6   9      425.38      401.41     50.07 o 
 -24   6   9      179.79      114.87     40.18 o 
 -22   6   9      129.53      185.41     46.52 o 
 -20   6   9        7.84      -19.50     24.75 o 
 -18   6   9      141.84       43.14     47.48 o 
 -16   6   9      316.17      325.51     29.35 o 
 -14   6   9      323.38      299.90     24.17 o 
 -12   6   9     1128.16     1141.90     35.54 o 
 -10   6   9      466.05      450.14     22.97 o 
  -8   6   9      155.61      139.69     21.15 o 
  -6   6   9     5072.66     5197.01     65.47 o 
  -4   6   9      941.46      918.16     28.45 o 
  -2   6   9      724.42      689.73     29.64 o 
   0   6   9     1573.03     1494.72     39.13 o 
   2   6   9      291.85      356.62     26.09 o 
   4   6   9      347.56      365.88     30.17 o 
   6   6   9     1205.99     1177.35     51.81 o 
   8   6   9     1408.82     1316.13     53.33 o 
  10   6   9       19.67      -33.89     27.63 o 
  12   6   9      126.17      129.46     36.72 o 
  14   6   9       71.01       74.95     35.58 o 
  16   6   9      137.47       68.70     39.04 o 
 -25   7   9     4834.07     4853.76    138.88 o 
 -23   7   9     4948.45     4789.72    117.09 o 
 -21   7   9     1881.42     1824.88     75.81 o 
 -19   7   9     8147.34     8326.55    127.72 o 
 -17   7   9     3808.11     3784.57     80.58 o 
 -15   7   9      876.03      891.32     36.87 o 
 -13   7   9    14140.67    14158.35    147.79 o 
 -11   7   9     5418.03     5225.52     73.71 o 
  -9   7   9     5694.46     5711.20     76.47 o 
  -7   7   9    17853.43    17336.29    166.89 o 
  -5   7   9     2682.75     2503.08     43.62 o 
  -3   7   9     6199.67     6109.97     72.76 o 
  -1   7   9    19931.98    19669.89    166.70 o 
   1   7   9     6624.03     6535.59     85.82 o 
   3   7   9     2560.10     2510.41     63.86 o 
   5   7   9    15575.48    15280.72    186.08 o 
   7   7   9     2496.42     2360.46     66.76 o 
   9   7   9     1823.69     1565.33     61.15 o 
  11   7   9     2169.06     2167.88     79.42 o 
  13   7   9     1346.31     1444.00    102.10 o 
  15   7   9     1793.04     1829.89     81.54 o 
 -24   8   9      450.40      438.50     50.57 o 
 -22   8   9     8362.06     8844.24    164.43 o 
 -20   8   9     3135.78     3127.82     89.65 o 
 -18   8   9     2509.03     2616.71     70.63 o 
 -16   8   9    17849.96    17764.94    182.47 o 
 -14   8   9    12058.80    11900.24    136.59 o 
 -12   8   9     2005.42     1889.66     48.06 o 
 -10   8   9    32353.46    32369.68    283.53 o 
  -8   8   9     3096.42     2782.60     54.55 o 
  -6   8   9     2413.73     2224.64     49.39 o 
  -4   8   9    27966.44    27200.89    218.17 o 
  -2   8   9    13140.84    12565.37    121.85 o 
   0   8   9     4176.79     4009.33     60.47 o 
   2   8   9    29390.29    28909.13    260.96 o 
   4   8   9     5912.82     5907.67    121.73 o 
   6   8   9     1567.40     1510.55     57.00 o 
   8   8   9    22454.41    21821.20    251.21 o 
  10   8   9     8144.23     7790.83    153.67 o 
  12   8   9     2217.42     2127.80     80.53 o 
  14   8   9     9589.97     9426.13    180.63 o 
 -23   9   9     2975.97     3157.69     98.70 o 
 -21   9   9     2930.09     3188.53     95.24 o 
 -19   9   9    19235.98    19383.04    302.15 o 
 -17   9   9     5929.90     5688.64    111.54 o 
 -15   9   9     1832.49     1860.21     51.08 o 
 -13   9   9    26494.15    26892.19    282.97 o 
 -11   9   9     7050.72     6848.85    108.54 o 
  -9   9   9     7919.83     7858.24    101.14 o 
  -7   9   9    21981.30    21683.72    208.19 o 
  -5   9   9    22214.40    21016.20    202.80 o 
  -3   9   9     3088.41     3051.04     60.34 o 
  -1   9   9    33260.36    32748.17    261.17 o 
   1   9   9     9566.46     9234.12    123.74 o 
   3   9   9     6752.82     6511.55    110.24 o 
   5   9   9    26450.13    26600.36    361.50 o 
   7   9   9     9386.14     8879.26    146.27 o 
   9   9   9     2991.68     2993.65     71.68 o 
  11   9   9    11851.41    11651.17    245.83 o 
  13   9   9     3008.95     2891.78     84.78 o 
 -22  10   9     8439.60     8621.91    267.18 o 
 -20  10   9     2791.96     2804.33     91.92 o 
 -18  10   9     2281.56     2064.41     80.02 o 
 -16  10   9     9435.91     9299.39    137.89 o 
 -14  10   9     3674.25     3406.15     78.22 o 
 -12  10   9     2051.05     2060.32     64.75 o 
 -10  10   9    15494.42    15429.12    164.59 o 
  -8  10   9    11286.99    11006.48    130.86 o 
  -6  10   9     3362.84     3553.60     68.66 o 
  -4  10   9    14062.79    13210.34    147.04 o 
  -2  10   9    10535.65    10133.26    123.79 o 
   0  10   9     3360.82     3373.24     68.98 o 
   2  10   9     9588.85     9173.20    119.98 o 
   4  10   9     6610.18     6452.23    126.06 o 
   6  10   9     2529.88     2519.81     65.74 o 
   8  10   9     9961.12    10062.59    136.29 o 
  10  10   9     2649.15     2640.09     71.68 o 
  12  10   9     1683.27     1921.01     72.31 o 
 -21  11   9      427.39      399.22     50.57 o 
 -19  11   9     1191.83     1305.69     89.72 o 
 -17  11   9      131.49      121.31     41.97 o 
 -15  11   9       57.12       -9.18     30.34 o 
 -13  11   9     2855.20     2713.53     75.11 o 
 -11  11   9     2255.43     2199.81     68.15 o 
  -9  11   9        5.83      -13.16     22.25 o 
  -7  11   9     4557.98     4462.60     80.69 o 
  -5  11   9      459.79      540.25     35.74 o 
  -3  11   9       88.30       66.51     24.89 o 
  -1  11   9     2108.78     2122.05     58.84 o 
   1  11   9     2470.77     2505.06     88.06 o 
   3  11   9        3.68      -35.78     23.85 o 
   5  11   9     5884.02     5711.53    104.11 o 
   7  11   9      390.25      438.26     49.21 o 
   9  11   9       20.97       25.20     29.81 o 
  11  11   9      644.86      782.70     48.23 o 
 -20  12   9      160.56       95.44     48.50 o 
 -18  12   9       99.20       83.22     48.50 o 
 -16  12   9      930.35      980.29     58.53 o 
 -14  12   9       88.34       47.39     33.20 o 
 -12  12   9      630.83      550.54     43.15 o 
 -10  12   9      662.02      625.41     49.21 o 
  -8  12   9      225.78      220.45     30.19 o 
  -6  12   9      188.71      176.66     30.94 o 
  -4  12   9       12.19      102.53     27.28 o 
  -2  12   9        6.76        2.18     23.59 o 
   0  12   9      899.68      812.66     49.18 o 
   2  12   9      123.49      171.16     37.80 o 
   4  12   9       23.12        8.27     43.83 o 
   6  12   9      163.52      175.56     37.40 o 
   8  12   9      861.46      939.99     51.55 o 
  10  12   9      140.70       85.45     59.04 o 
 -17  13   9     1325.30     1310.92     70.16 o 
 -15  13   9        8.12      -29.17     35.18 o 
 -13  13   9     3931.42     3931.71     91.63 o 
 -11  13   9     1051.32     1107.92     55.16 o 
  -9  13   9     2172.04     2089.70     82.69 o 
  -7  13   9     5868.85     5907.02     97.80 o 
  -5  13   9     1447.07     1264.80     51.09 o 
  -3  13   9      626.09      678.28     40.44 o 
  -1  13   9     6593.37     6544.15    123.44 o 
   1  13   9     1801.97     1758.51     68.15 o 
   3  13   9     1164.33     1198.37     60.85 o 
   5  13   9     5900.73     5974.89    123.76 o 
   7  13   9     2494.45     2473.02     84.53 o 
 -16  14   9     4206.49     4416.79    118.33 o 
 -14  14   9     4094.31     4280.78    101.10 o 
 -12  14   9      571.72      554.60     47.35 o 
 -10  14   9     8433.65     8366.78    140.84 o 
  -8  14   9     1780.17     1694.83     64.22 o 
  -6  14   9     1767.31     1680.32     57.52 o 
  -4  14   9     7322.43     7532.32    116.20 o 
  -2  14   9     3355.33     3329.82     90.71 o 
   0  14   9     2793.76     2736.46     84.30 o 
   2  14   9     8832.47     8685.12    149.83 o 
   4  14   9     2311.37     2394.28     82.86 o 
 -13  15   9     8428.67     8615.15    150.42 o 
 -11  15   9     3844.41     3759.15     98.40 o 
  -9  15   9      738.73      789.87     53.99 o 
  -7  15   9     8381.67     8447.06    128.74 o 
  -5  15   9     5325.89     5031.83     97.56 o 
  -3  15   9      205.00      186.97     43.66 o 
  -1  15   9     8936.66     9336.17    157.74 o 
   1  15   9     2335.23     2269.09     83.22 o 
 -28   0  10    12091.59    11818.68    364.85 o 
 -26   0  10     3343.47     3122.14    173.45 o 
 -24   0  10     4344.98     4496.16    132.77 o 
 -22   0  10    25528.36    26223.91    505.40 o 
 -20   0  10    12566.48    12827.87    260.18 o 
 -18   0  10    34508.53    34413.10    544.28 o 
 -16   0  10    53122.42    53680.67   1531.17 o 
 -14   0  10     6661.41     6826.86    137.40 o 
 -12   0  10    26558.12    28016.16    430.64 o 
 -10   0  10    47704.25    46182.29    547.90 o 
  -8   0  10     3175.00     2916.32     58.14 o 
  -6   0  10    27783.88    28783.77    405.38 o 
  -4   0  10    26575.29    25467.31    278.32 o 
  -2   0  10     2407.69     2408.50     51.04 o 
   0   0  10    16462.21    15457.60    195.12 o 
   2   0  10    50624.33    48472.54    505.03 o 
   4   0  10    10191.10    10645.89    170.70 o 
   6   0  10    11358.24    10825.81    287.09 o 
   8   0  10    39908.66    38518.36    765.58 o 
  10   0  10     9390.45     9216.89    275.13 o 
  12   0  10     4571.91     4982.27    197.38 o 
  14   0  10    21009.39    21789.19    514.38 o 
  16   0  10     2262.65     2165.16    149.53 o 
 -27   1  10     3033.62     3274.68    126.88 o 
 -25   1  10    14136.35    13949.10    184.94 o 
 -23   1  10     4465.84     4041.56     86.57 o 
 -21   1  10    18903.02    19448.32    224.05 o 
 -19   1  10    35430.75    34925.75    349.65 o 
 -17   1  10     2479.00     2596.87     61.25 o 
 -15   1  10    13343.67    13606.42    207.37 o 
 -13   1  10    21176.54    20610.75    213.07 o 
 -11   1  10     4323.45     4150.78     49.81 o 
  -9   1  10    24477.61    24925.01    193.78 o 
  -7   1  10    68984.14    68266.41    668.71 o 
  -5   1  10     5910.71     5939.06     62.02 o 
  -3   1  10    16887.31    16493.60    135.93 o 
  -1   1  10    30050.30    29546.01    226.05 o 
   1   1  10     4923.21     5100.26     78.19 o 
   3   1  10    20014.57    19641.60    179.87 o 
   5   1  10    37562.40    37857.01    564.60 o 
   7   1  10     2139.03     2331.72     67.49 o 
   9   1  10     4030.92     4068.88    118.42 o 
  11   1  10    18652.41    18472.92    312.97 o 
  13   1  10     1718.50     1788.37     88.81 o 
  15   1  10     6772.77     6748.41    173.40 o 
  17   1  10     8281.42     8561.69    209.32 o 
 -28   2  10     1765.10     1827.81    103.55 o 
 -26   2  10     1304.26     1093.97     64.40 o 
 -24   2  10      350.29      285.30     35.74 o 
 -22   2  10     9381.48     9631.37    140.21 o 
 -20   2  10     1539.96     1461.54     55.77 o 
 -18   2  10      601.00      639.32     36.37 o 
 -16   2  10     3182.81     3146.36     65.69 o 
 -14   2  10      532.51      597.20     41.17 o 
 -12   2  10     2155.17     2229.10     57.23 o 
 -10   2  10    47316.20    48083.16    425.89 o 
  -8   2  10     7371.02     7378.67     89.16 o 
  -6   2  10     6934.78     6530.87    109.59 o 
  -4   2  10     5213.97     5411.78     71.89 o 
  -2   2  10     7186.34     6895.25     80.02 o 
   0   2  10     1835.22     1600.84     36.50 o 
   2   2  10    15423.49    15406.24    153.23 o 
   4   2  10     1999.54     2079.41     50.99 o 
   6   2  10     8711.85     8529.05    116.17 o 
   8   2  10     3925.28     3910.25     90.34 o 
  10   2  10      553.94      601.58     44.01 o 
  12   2  10     2136.82     2033.32     90.86 o 
  14   2  10     6760.42     6713.16    173.40 o 
  16   2  10     1126.46     1082.50     82.39 o 
 -27   3  10      622.20      591.79     55.04 o 
 -25   3  10       50.34       35.89     36.72 o 
 -23   3  10       35.04      -51.72     39.71 o 
 -21   3  10       75.60       79.75     33.09 o 
 -19   3  10      124.44      110.66     42.30 o 
 -17   3  10      469.05      434.09     31.29 o 
 -15   3  10     1357.54     1474.60     47.71 o 
 -13   3  10      397.43      400.34     22.87 o 
 -11   3  10     1867.79     1882.85     39.58 o 
  -9   3  10     1055.30     1245.20     47.98 o 
  -7   3  10     3410.36     3628.45     47.70 o 
  -5   3  10     6507.07     6829.66     79.43 o 
  -3   3  10       14.78        0.00     12.08 o 
  -1   3  10     8889.34     8933.91     98.10 o 
   1   3  10     1469.10     1347.30     35.00 o 
   3   3  10       30.45       -5.18     16.71 o 
   5   3  10      469.03      513.81     31.60 o 
   7   3  10      292.30      315.14     34.19 o 
   9   3  10       41.49       16.04     26.32 o 
  11   3  10      420.76      370.65     39.04 o 
  13   3  10        0.48      -46.79     44.86 o 
  15   3  10        8.62      -38.58    116.63 o 
 -28   4  10     5203.32     5311.74    167.02 o 
 -26   4  10     1815.17     1878.42     81.38 o 
 -24   4  10      842.87      891.18     57.48 o 
 -22   4  10     2996.94     3133.58     79.04 o 
 -20   4  10     1231.55     1232.35     81.22 o 
 -18   4  10    15970.56    15905.34    188.26 o 
 -16   4  10    27884.58    27608.82    282.45 o 
 -14   4  10      990.75     1015.59     83.39 o 
 -12   4  10    15257.01    15422.57    149.79 o 
 -10   4  10    12463.61    12355.73     99.62 o 
  -8   4  10      129.44      165.24     37.34 o 
  -6   4  10     7829.14     8089.48     91.14 o 
  -4   4  10    12724.64    12693.34    127.14 o 
  -2   4  10     4652.24     4734.73     66.06 o 
   0   4  10     1743.39     1563.90     38.72 o 
   2   4  10     3563.21     3546.37     57.90 o 
   4   4  10      554.11      520.35     33.36 o 
   6   4  10     3767.43     3596.46     76.04 o 
   8   4  10    10368.64    10028.74    162.23 o 
  10   4  10     8096.40     8167.42    148.24 o 
  12   4  10     1388.18     1428.32     76.40 o 
  14   4  10     2993.80     3025.89     94.21 o 
  16   4  10      253.46      233.47     59.81 o 
 -27   5  10     2110.06     2319.34     89.65 o 
 -25   5  10    17601.01    17719.93    258.08 o 
 -23   5  10     3086.51     3011.91     89.36 o 
 -21   5  10    14499.67    14994.05    189.55 o 
 -19   5  10    29085.79    29132.20    304.68 o 
 -17   5  10     3624.47     3556.09     75.22 o 
 -15   5  10    13271.76    13212.63    203.74 o 
 -13   5  10    28250.83    28295.10    249.47 o 
 -11   5  10     4893.16     4658.08     91.75 o 
  -9   5  10    29567.91    28963.59    220.95 o 
  -7   5  10    39596.52    39294.46    325.51 o 
  -5   5  10     5726.23     5386.60     71.80 o 
  -3   5  10    14822.99    14657.47    144.20 o 
  -1   5  10    22603.13    21675.80    226.66 o 
   1   5  10     4636.10     4626.43     67.76 o 
   3   5  10    11977.81    11468.42    145.68 o 
   5   5  10    29245.28    28230.75    292.27 o 
   7   5  10     4920.37     4858.84    126.90 o 
   9   5  10     8226.87     8280.74    149.53 o 
  11   5  10    19963.84    19926.41    275.05 o 
  13   5  10      918.78      983.92     59.41 o 
  15   5  10     4362.45     4464.16    117.41 o 
 -26   6  10     3949.80     3979.17    112.12 o 
 -24   6  10     4829.92     5207.75    122.54 o 
 -22   6  10    24204.88    24490.35    285.75 o 
 -20   6  10     5732.61     5685.82    105.32 o 
 -18   6  10     3775.21     3752.35     79.88 o 
 -16   6  10    21316.31    21329.03    233.80 o 
 -14   6  10    10432.24    10558.33    130.82 o 
 -12   6  10     9179.89     9224.43    117.98 o 
 -10   6  10    42338.70    41776.42    346.67 o 
  -8   6  10     6917.31     7189.20     83.83 o 
  -6   6  10    20262.05    19851.78    164.44 o 
  -4   6  10    56459.81    55206.82    656.01 o 
  -2   6  10    14305.40    14153.43    143.81 o 
   0   6  10    15448.42    14889.36    211.49 o 
   2   6  10    37335.82    36900.46    361.08 o 
   4   6  10     4730.67     4922.21     90.22 o 
   6   6  10    12467.36    12050.85    159.19 o 
   8   6  10    24486.55    24111.08    371.22 o 
  10   6  10     2902.64     2991.64     90.89 o 
  12   6  10     6746.08     6967.50    143.86 o 
  14   6  10    11349.99    11996.87    204.87 o 
 -25   7  10     7490.45     7726.48    160.45 o 
 -23   7  10     1819.70     1874.61    124.87 o 
 -21   7  10     6388.80     6556.81    160.57 o 
 -19   7  10    14024.09    14510.82    185.23 o 
 -17   7  10     2854.31     2789.31     78.56 o 
 -15   7  10     3448.28     3501.22     80.37 o 
 -13   7  10    20637.97    19706.85    214.84 o 
 -11   7  10     5381.96     5299.06     88.40 o 
  -9   7  10     3306.65     3227.12     56.36 o 
  -7   7  10    10942.67    10458.90    102.88 o 
  -5   7  10     1641.26     1439.62     45.65 o 
  -3   7  10     9592.92     9394.86    100.31 o 
  -1   7  10    26934.92    26300.68    238.59 o 
   1   7  10     2492.68     2549.46     87.19 o 
   3   7  10     7383.42     7412.67    115.81 o 
   5   7  10    18822.26    18601.12    219.05 o 
   7   7  10     6347.73     6141.59    183.02 o 
   9   7  10     4009.79     4099.08     91.86 o 
  11   7  10    11924.81    11992.74    199.06 o 
  13   7  10       70.86       62.34     39.56 o 
 -24   8  10      262.30      227.43     43.65 o 
 -22   8  10     3164.01     3266.34     97.67 o 
 -20   8  10    10085.27     9927.08    148.63 o 
 -18   8  10     1687.94     1578.27     59.25 o 
 -16   8  10      752.26      710.96     47.25 o 
 -14   8  10      812.20      840.59     42.98 o 
 -12   8  10     2012.89     1966.24     65.61 o 
 -10   8  10     3626.11     3570.89     73.04 o 
  -8   8  10     3258.29     3236.13     58.86 o 
  -6   8  10       47.31       13.34     22.59 o 
  -4   8  10     2611.07     2449.85     47.76 o 
  -2   8  10      450.26      382.68     24.33 o 
   0   8  10     2178.45     1895.54     51.55 o 
   2   8  10     3926.48     3944.72     83.30 o 
   4   8  10       72.00        8.97     26.61 o 
   6   8  10     1036.05      981.63     50.31 o 
   8   8  10     3096.24     3391.40     85.73 o 
  10   8  10      105.18       52.41     44.26 o 
  12   8  10     3312.21     3435.03    105.75 o 
 -23   9  10       36.00      -35.33     43.57 o 
 -21   9  10     1895.92     1873.84     77.07 o 
 -19   9  10     2467.39     2527.56     76.99 o 
 -17   9  10        0.66      -42.72     45.31 o 
 -15   9  10     1107.04     1093.78     49.00 o 
 -13   9  10     1155.49     1180.29     50.18 o 
 -11   9  10       18.61      -23.60     22.41 o 
  -9   9  10     4910.40     4706.11     76.05 o 
  -7   9  10     2407.55     2396.23     56.17 o 
  -5   9  10      345.94      327.62     28.26 o 
  -3   9  10       50.55       21.84     19.03 o 
  -1   9  10      629.03      702.25     32.55 o 
   1   9  10      822.11      801.06     46.61 o 
   3   9  10        5.01      -22.09     23.44 o 
   5   9  10     1049.85      994.01     46.92 o 
   7   9  10      379.69      356.61     34.75 o 
   9   9  10        2.16      -45.01     30.01 o 
  11   9  10      610.44      717.95    119.62 o 
 -22  10  10     3628.61     3629.93    133.17 o 
 -20  10  10      887.33      904.57     76.13 o 
 -18  10  10     5267.67     5202.54    124.02 o 
 -16  10  10     5530.57     5453.49    122.93 o 
 -14  10  10      570.77      499.50     38.03 o 
 -12  10  10     1375.48     1299.40     54.27 o 
 -10  10  10     6496.41     6567.01    110.12 o 
  -8  10  10     4050.16     3800.98     83.44 o 
  -6  10  10    12376.21    12004.78    140.14 o 
  -4  10  10    15906.88    15719.95    169.35 o 
  -2  10  10     1890.62     1741.88     55.16 o 
   0  10  10      837.76      839.97     40.73 o 
   2  10  10     5911.64     5879.44     95.03 o 
   4  10  10      476.81      462.39     36.17 o 
   6  10  10     5498.26     5190.09     94.23 o 
   8  10  10     5311.59     5572.37     99.99 o 
  10  10  10      691.56      682.17     45.21 o 
 -21  11  10     2460.88     2597.41    115.79 o 
 -19  11  10    11223.46    11391.89    240.96 o 
 -17  11  10     1261.04     1241.40     68.89 o 
 -15  11  10     6502.60     6358.06    209.78 o 
 -13  11  10    10991.84    10838.27    162.16 o 
 -11  11  10     6326.94     5954.66    179.57 o 
  -9  11  10     4101.67     4187.16     77.61 o 
  -7  11  10    24880.25    24622.47    243.85 o 
  -5  11  10     4090.25     4206.86     86.17 o 
  -3  11  10     6355.64     6332.90     97.67 o 
  -1  11  10    15877.98    15295.62    235.68 o 
   1  11  10     6093.16     5798.43     96.25 o 
   3  11  10     3992.00     4084.07    115.14 o 
   5  11  10    16504.28    15890.55    183.62 o 
   7  11  10     2361.36     2410.12    104.10 o 
   9  11  10     3963.15     4217.59     90.98 o 
 -20  12  10     3483.04     3624.12    135.14 o 
 -18  12  10     1349.14     1415.24     75.47 o 
 -16  12  10     8589.65     8995.39    144.41 o 
 -14  12  10     2991.57     2959.60     82.35 o 
 -12  12  10     3487.41     3309.65     83.73 o 
 -10  12  10    12088.08    11871.05    165.83 o 
  -8  12  10      909.02      916.91     53.65 o 
  -6  12  10     4547.78     4594.48    151.22 o 
  -4  12  10     9878.85     9568.05    126.94 o 
  -2  12  10     1905.73     1973.63     69.10 o 
   0  12  10     2166.79     2240.18     88.06 o 
   2  12  10    13904.67    13317.69    188.00 o 
   4  12  10     1408.58     1264.20     62.50 o 
   6  12  10     3324.70     3572.42     82.52 o 
   8  12  10     6130.56     6357.56    119.66 o 
 -17  13  10     1325.59     1366.33     78.16 o 
 -15  13  10       26.62      -42.13     33.63 o 
 -13  13  10     3206.69     3257.59     87.06 o 
 -11  13  10     4165.84     4187.74     96.50 o 
  -9  13  10      542.32      525.91     43.16 o 
  -7  13  10     2999.84     3070.33     72.27 o 
  -5  13  10      691.84      709.52     41.07 o 
  -3  13  10     1149.75     1042.07     58.19 o 
  -1  13  10     7193.54     7110.16    129.99 o 
   1  13  10     1247.22     1148.39     61.34 o 
   3  13  10     3143.45     3028.37     90.64 o 
   5  13  10     3796.06     3891.85    101.79 o 
 -14  14  10      218.36      175.95     41.07 o 
 -12  14  10       63.79       53.87     35.32 o 
 -10  14  10      382.65      406.63     43.91 o 
  -8  14  10      578.42      487.85     43.91 o 
  -6  14  10       11.04       -8.12     27.63 o 
  -4  14  10       49.71       66.15     29.74 o 
  -2  14  10       69.26       42.41     35.32 o 
   0  14  10        5.77        7.97     38.37 o 
   2  14  10      527.40      667.08     55.57 o 
 -11  15  10       14.94      -35.66     37.99 o 
  -9  15  10      585.61      581.26     50.57 o 
  -7  15  10     1050.02     1077.83     52.45 o 
  -5  15  10      489.46      520.79     43.19 o 
  -3  15  10      213.58      176.17     43.52 o 
  -1  15  10     1371.19     1594.60     74.87 o 
 -27   1  11     1524.92     1608.00     75.81 o 
 -25   1  11     2955.58     2923.33     78.31 o 
 -23   1  11     1692.46     1704.90     62.01 o 
 -21   1  11     8830.81     9042.35    134.48 o 
 -19   1  11    41526.02    41485.65    465.32 o 
 -17   1  11     5313.13     5300.35     97.00 o 
 -15   1  11     4604.21     4562.94     79.21 o 
 -13   1  11     6901.51     6955.01    159.71 o 
 -11   1  11      283.63      228.72     18.05 o 
  -9   1  11     6001.77     6201.78     66.53 o 
  -7   1  11    19704.76    20306.68    164.26 o 
  -5   1  11        7.02       41.30     12.68 o 
  -3   1  11     7867.35     7581.92     87.45 o 
  -1   1  11    13451.35    13557.93    133.91 o 
   1   1  11     1517.83     1656.12     41.33 o 
   3   1  11     2817.55     2485.43     67.49 o 
   5   1  11    18971.00    18851.81    317.00 o 
   7   1  11      908.42      888.21     63.44 o 
   9   1  11     3026.92     3158.13    109.96 o 
  11   1  11     3626.53     3717.65    140.56 o 
  13   1  11        0.95      -28.15     35.76 o 
  15   1  11     2489.54     2582.35    114.19 o 
 -28   2  11     7333.97     7574.26    200.86 o 
 -26   2  11      859.31      757.18     55.04 o 
 -24   2  11     5450.75     5758.70    109.00 o 
 -22   2  11    15479.81    15444.50    193.45 o 
 -20   2  11       53.68      130.60     35.40 o 
 -18   2  11    29115.81    28661.50    418.70 o 
 -16   2  11    22415.96    22308.25    237.71 o 
 -14   2  11     1491.67     1531.45     72.52 o 
 -12   2  11    16742.28    16579.89    209.36 o 
 -10   2  11    44899.89    45260.42    464.29 o 
  -8   2  11     5525.16     5952.17     84.40 o 
  -6   2  11    27457.32    26760.06    231.06 o 
  -4   2  11    58003.83    57400.34    457.85 o 
  -2   2  11     8830.33     9252.70    101.43 o 
   0   2  11    16850.05    16173.82    155.98 o 
   2   2  11    33009.94    33320.71    284.77 o 
   4   2  11     7795.00     8297.05    114.64 o 
   6   2  11    11109.58    10601.97    207.23 o 
   8   2  11    28067.81    27274.22    418.70 o 
  10   2  11     3457.57     3439.64    137.57 o 
  12   2  11     5511.34     6163.55    164.94 o 
  14   2  11     8991.26     9349.68    233.26 o 
 -27   3  11     2264.59     2502.33     90.75 o 
 -25   3  11    15263.95    15566.11    234.45 o 
 -23   3  11     1348.37     1294.70     55.77 o 
 -21   3  11    28034.41    28282.08    301.06 o 
 -19   3  11    58580.02    58363.88    546.94 o 
 -17   3  11      753.36      775.81     40.10 o 
 -15   3  11    17359.39    17456.53    303.88 o 
 -13   3  11    56921.72    56883.36    933.23 o 
 -11   3  11       22.62       83.11     25.06 o 
  -9   3  11    47375.02    47515.36    384.88 o 
  -7   3  11    56008.19    56159.91    499.22 o 
  -5   3  11    12802.90    13590.18    137.08 o 
  -3   3  11     8883.80     9297.47    103.06 o 
  -1   3  11    63181.45    63376.69    505.34 o 
   1   3  11     3308.11     3563.46     58.98 o 
   3   3  11    14986.80    14686.43    170.96 o 
   5   3  11    32925.65    33139.47    330.80 o 
   7   3  11     3688.03     3776.76     90.34 o 
   9   3  11    11177.20    11064.06    222.01 o 
  11   3  11    13788.53    14417.08    272.76 o 
  13   3  11      360.49      341.47     56.98 o 
  15   3  11     8129.68     8379.55    205.09 o 
 -28   4  11     5670.24     6076.81    141.32 o 
 -26   4  11     1062.63      983.69     61.97 o 
 -24   4  11     4348.99     4428.21    113.96 o 
 -22   4  11    19554.91    19366.19    426.47 o 
 -20   4  11     4891.05     4685.72     93.13 o 
 -18   4  11    11084.80    10920.40    180.11 o 
 -16   4  11    19845.22    19805.52    218.16 o 
 -14   4  11     3237.68     2996.60     84.60 o 
 -12   4  11    23125.10    22578.42    251.18 o 
 -10   4  11    48948.19    48470.70    463.53 o 
  -8   4  11     2516.81     2568.09     47.57 o 
  -6   4  11    16642.22    16020.37    153.78 o 
  -4   4  11    26431.01    25671.61    227.21 o 
  -2   4  11     1131.51     1191.25     36.17 o 
   0   4  11     7536.71     7480.24     94.29 o 
   2   4  11    21201.29    20519.05    221.21 o 
   4   4  11      853.09      906.51     42.98 o 
   6   4  11     6789.93     6690.41    109.49 o 
   8   4  11    13811.29    14139.12    243.94 o 
  10   4  11      152.97      161.80     34.19 o 
  12   4  11     5740.95     6004.50    162.79 o 
  14   4  11     7835.22     8359.70    343.91 o 
 -27   5  11     1712.36     1566.78     80.24 o 
 -25   5  11      683.64      665.15     63.15 o 
 -23   5  11       80.20       81.84     32.07 o 
 -21   5  11     2457.67     2603.94     73.12 o 
 -19   5  11     2703.27     2801.99     71.31 o 
 -17   5  11      224.01      294.06     51.80 o 
 -15   5  11     8924.88     8684.84    185.61 o 
 -13   5  11     2466.90     2417.20     56.23 o 
 -11   5  11      355.24      377.17     57.08 o 
  -9   5  11     3120.57     2921.03     44.57 o 
  -7   5  11     3625.14     3397.79     56.58 o 
  -5   5  11      958.01      909.38     32.34 o 
  -3   5  11     4268.32     4059.16     63.14 o 
  -1   5  11     8399.28     8122.33     98.41 o 
   1   5  11        8.37       -9.09     20.05 o 
   3   5  11     3398.02     3290.26     71.48 o 
   5   5  11     4219.59     4433.22     88.03 o 
   7   5  11       39.56      -12.51     26.91 o 
   9   5  11      378.24      486.18     79.95 o 
  11   5  11      566.81      593.31     50.07 o 
  13   5  11       57.06      -14.95     46.52 o 
 -26   6  11      405.30      360.95     47.11 o 
 -24   6  11       34.55       68.04     35.58 o 
 -22   6  11        9.90       40.82     29.46 o 
 -20   6  11      816.52      742.14     45.12 o 
 -18   6  11     5207.48     5021.60     93.22 o 
 -16   6  11      632.67      654.33     38.70 o 
 -14   6  11      748.88      613.20     42.50 o 
 -12   6  11       93.78       75.43     21.67 o 
 -10   6  11      236.26      215.30     31.07 o 
  -8   6  11     1757.84     1653.87     39.44 o 
  -6   6  11     1865.94     1912.61     46.06 o 
  -4   6  11     1168.68     1226.89     38.95 o 
  -2   6  11     1168.62     1070.44     49.06 o 
   0   6  11       28.09       43.44     21.97 o 
   2   6  11      758.97      800.32     41.71 o 
   4   6  11        1.56      -23.88     23.20 o 
   6   6  11     1794.90     1742.04     62.37 o 
   8   6  11     1785.89     1643.41    107.47 o 
  10   6  11      137.26      127.31     36.72 o 
  12   6  11       22.44      -33.89     31.08 o 
 -25   7  11     4182.56     4367.24    115.59 o 
 -23   7  11      142.25       65.28     39.04 o 
 -21   7  11     6748.07     6671.62    116.34 o 
 -19   7  11    12467.66    12734.97    266.76 o 
 -17   7  11      448.29      386.38     47.37 o 
 -15   7  11     4560.74     4819.84    180.67 o 
 -13   7  11     8191.94     8153.84    117.51 o 
 -11   7  11      346.21      314.02     28.10 o 
  -9   7  11     5610.21     5742.99     80.09 o 
  -7   7  11    15914.72    15889.53    141.68 o 
  -5   7  11     2013.49     2210.47     44.26 o 
  -3   7  11     2863.16     2853.33     57.10 o 
  -1   7  11    16665.63    16612.57    167.33 o 
   1   7  11     2635.64     2648.50     66.76 o 
   3   7  11     4355.52     4322.20     88.73 o 
   5   7  11    11759.11    11328.46    158.46 o 
   7   7  11     1110.08     1005.65     52.16 o 
   9   7  11     1129.58     1115.32     64.40 o 
  11   7  11     6602.77     7043.14    148.41 o 
  13   7  11      798.43      715.25     57.48 o 
 -24   8  11     3608.86     3883.10    108.65 o 
 -22   8  11    15635.91    16147.35    240.12 o 
 -20   8  11     1849.52     1818.58     79.27 o 
 -18   8  11    15315.54    15689.98    230.99 o 
 -16   8  11    25903.41    24510.10    312.69 o 
 -14   8  11     3150.08     3071.90     70.39 o 
 -12   8  11    14322.28    14614.65    176.58 o 
 -10   8  11    16558.34    16032.66    187.11 o 
  -8   8  11      269.49      267.18     25.43 o 
  -6   8  11    15827.38    15201.76    140.54 o 
  -4   8  11    26435.84    26414.99    217.71 o 
  -2   8  11     2260.28     2231.50     47.61 o 
   0   8  11    12653.94    12084.64    230.54 o 
   2   8  11    11359.41    11244.50    154.62 o 
   4   8  11      242.31      276.15     52.95 o 
   6   8  11     6498.83     6372.44    117.25 o 
   8   8  11    12022.58    11960.86    208.06 o 
  10   8  11      469.48      483.15     68.77 o 
  12   8  11     4075.77     4043.86    114.87 o 
 -23   9  11     2982.87     2889.48    164.48 o 
 -21   9  11     4492.82     4771.91    120.55 o 
 -19   9  11    11661.08    11673.27    194.26 o 
 -17   9  11       32.67        6.02     50.76 o 
 -15   9  11    15297.91    15462.26    191.52 o 
 -13   9  11    22141.05    21886.49    252.08 o 
 -11   9  11     1015.73     1065.65     48.79 o 
  -9   9  11     8968.88     8744.38    123.91 o 
  -7   9  11    17633.63    17599.20    180.29 o 
  -5   9  11     2161.32     2132.35     48.54 o 
  -3   9  11     9313.43     8782.53    100.07 o 
  -1   9  11    20500.16    19880.60    199.53 o 
   1   9  11      547.24      529.40     44.55 o 
   3   9  11     7889.68     7623.26    110.35 o 
   5   9  11     9495.25     9582.98    130.08 o 
   7   9  11       72.04       25.50     31.65 o 
   9   9  11     6798.56     7093.52    214.12 o 
  11   9  11     8560.64     8514.44    197.99 o 
 -22  10  11     6973.99     7236.33    203.36 o 
 -20  10  11      298.08      248.08     48.10 o 
 -18  10  11     2504.11     2613.43     90.34 o 
 -16  10  11     3554.51     3605.95    128.13 o 
 -14  10  11       51.76       57.30     29.94 o 
 -12  10  11     4283.51     4081.07     86.74 o 
 -10  10  11    24462.27    23849.55    323.74 o 
  -8  10  11     1582.76     1406.98     50.03 o 
  -6  10  11     4699.63     4471.02     77.44 o 
  -4  10  11     9549.96     9335.32    119.91 o 
  -2  10  11      361.68      301.35     30.99 o 
   0  10  11     2780.09     2526.26     62.84 o 
   2  10  11     4848.73     4807.28     87.18 o 
   4  10  11      252.09      244.44     32.84 o 
   6  10  11     3738.59     3732.01     80.84 o 
   8  10  11     3636.75     3800.11     85.65 o 
  10  10  11        2.28      -45.86     30.58 o 
 -21  11  11      467.85      408.91     63.44 o 
 -19  11  11      823.94      940.70     65.43 o 
 -17  11  11      121.94      136.27     44.63 o 
 -15  11  11      574.46      535.85     45.77 o 
 -13  11  11     2350.92     2333.63     71.16 o 
 -11  11  11      677.24      663.82     43.48 o 
  -9  11  11     1536.10     1510.29     67.32 o 
  -7  11  11      118.32      170.98     38.63 o 
  -5  11  11     1550.34     1581.14     53.87 o 
  -3  11  11     2335.28     2396.20     67.21 o 
  -1  11  11     1725.93     1644.35     64.73 o 
   1  11  11     1341.25     1247.89     52.42 o 
   3  11  11      941.63      930.86     47.68 o 
   5  11  11      472.16      549.88     41.39 o 
   7  11  11       84.32       56.05     31.68 o 
 -18  12  11     1582.86     1647.12     86.54 o 
 -16  12  11     2772.92     2983.72     99.80 o 
 -14  12  11      155.01      170.66     38.03 o 
 -12  12  11      510.27      577.75     44.71 o 
 -10  12  11        7.94      -15.92     30.17 o 
  -8  12  11      230.78      207.43     34.73 o 
  -6  12  11      486.63      542.20     38.89 o 
  -4  12  11     1457.22     1429.01     51.69 o 
  -2  12  11       78.96       30.28     31.95 o 
   0  12  11      468.25      424.08     44.49 o 
   2  12  11       81.25      139.51     38.60 o 
   4  12  11       19.60      -16.09     29.03 o 
   6  12  11      198.13      178.91     35.88 o 
 -17  13  11       11.88      -49.43     42.66 o 
 -15  13  11     2351.07     2317.49     76.46 o 
 -13  13  11     5488.89     5647.33    153.33 o 
 -11  13  11       93.09       62.50     33.07 o 
  -9  13  11     2786.72     2841.97     80.90 o 
  -7  13  11     3930.96     3808.92     80.28 o 
  -5  13  11      146.14      108.65     34.19 o 
  -3  13  11     2548.17     2500.12     81.28 o 
  -1  13  11     3388.83     3241.99     90.01 o 
   1  13  11       37.24      -38.57     33.07 o 
   3  13  11     1650.59     1753.49     71.65 o 
 -14  14  11      534.04      554.67     50.47 o 
 -12  14  11     3086.22     3047.76    116.55 o 
 -10  14  11     6849.91     6811.83    154.34 o 
  -8  14  11      276.40      182.18     47.48 o 
  -6  14  11     2316.68     2334.01     75.22 o 
  -4  14  11     5711.80     5977.13    122.83 o 
  -2  14  11        9.87      -22.74     53.52 o 
   0  14  11     3898.33     3858.88    101.02 o 
 -28   0  12     9780.20    10018.36    328.96 o 
 -26   0  12       66.59      114.54     41.66 o 
 -24   0  12     5723.11     5893.20    156.31 o 
 -22   0  12    23072.76    23180.62    369.90 o 
 -20   0  12     8701.65     8272.09    177.63 o 
 -18   0  12    14946.89    15367.67    305.04 o 
 -16   0  12    16577.29    16633.47    376.81 o 
 -14   0  12      537.43      701.47     48.50 o 
 -12   0  12    13451.35    12762.29    209.06 o 
 -10   0  12    23922.85    22885.26    260.87 o 
  -8   0  12       37.17      126.95     67.99 o 
  -6   0  12    29619.02    28140.38    386.96 o 
  -4   0  12    28177.32    27454.69    382.73 o 
  -2   0  12      131.67      191.58     29.60 o 
   0   0  12    32703.23    31655.06    435.06 o 
   2   0  12    41037.50    41805.32    553.26 o 
   4   0  12     1221.76     1112.49     95.70 o 
   6   0  12    21608.36    21902.83    502.41 o 
   8   0  12    13471.70    13894.12    370.83 o 
  10   0  12      480.61      406.72     77.75 o 
  12   0  12    15482.16    16902.62    442.60 o 
  14   0  12    11951.48    12374.92    370.83 o 
 -27   1  12     4877.87     5073.74    151.58 o 
 -25   1  12     6619.42     6479.86    118.80 o 
 -23   1  12       38.49       11.40     37.12 o 
 -21   1  12    12901.57    12927.60    171.94 o 
 -19   1  12    31552.23    31789.19    327.41 o 
 -17   1  12     1112.26     1119.37     46.91 o 
 -15   1  12    19165.46    18603.81    205.56 o 
 -13   1  12    10814.07    10728.50    138.53 o 
 -11   1  12       16.03       22.22     23.50 o 
  -9   1  12    41261.37    41999.43    314.03 o 
  -7   1  12    19120.07    19312.81    177.50 o 
  -5   1  12     1005.69      906.74     31.20 o 
  -3   1  12    10147.32     9782.48    106.51 o 
  -1   1  12    10530.50    10623.78    131.33 o 
   1   1  12        6.38       39.57     19.27 o 
   3   1  12    31349.93    31143.65    563.91 o 
   5   1  12    11202.88    11311.31    219.92 o 
   7   1  12      127.15       71.77     35.76 o 
   9   1  12     7973.44     8316.91    194.39 o 
  11   1  12     7708.31     8271.88    281.11 o 
  13   1  12      207.36      254.45     56.98 o 
 -28   2  12     2754.09     2882.31    100.02 o 
 -26   2  12      265.66      214.82     36.57 o 
 -24   2  12     1548.66     1603.16     62.69 o 
 -22   2  12     3093.71     3108.92     97.55 o 
 -20   2  12        6.32      -37.62     25.08 o 
 -18   2  12     2670.92     2773.32     69.50 o 
 -16   2  12     2251.50     2155.35     66.47 o 
 -14   2  12       67.48       37.37     21.58 o 
 -12   2  12     8651.90     8813.37    141.64 o 
 -10   2  12    18202.34    18319.92    170.10 o 
  -8   2  12       51.56       40.16     15.52 o 
  -6   2  12     4892.61     4658.54     66.06 o 
  -4   2  12     2374.81     2254.26     45.16 o 
  -2   2  12      105.32      119.54     16.65 o 
   0   2  12     7411.53     7219.46     94.53 o 
   2   2  12     6614.61     6577.14    128.78 o 
   4   2  12      285.36      288.21     35.58 o 
   6   2  12     4588.91     4345.44    126.88 o 
   8   2  12     1191.56     1397.94     80.36 o 
  10   2  12      284.87      313.73     52.74 o 
  12   2  12     2110.77     2257.91    105.73 o 
  14   2  12     2764.69     3229.47    131.11 o 
 -27   3  12      184.64      116.38     39.04 o 
 -25   3  12       15.12      -18.75     29.07 o 
 -23   3  12      163.10      124.73     32.07 o 
 -21   3  12        0.97      -13.94     30.22 o 
 -19   3  12       79.32       64.08     29.68 o 
 -17   3  12        0.30      -33.42     22.28 o 
 -15   3  12     2810.88     2935.57     80.82 o 
 -13   3  12       21.05       21.16     19.27 o 
 -11   3  12        8.93      -10.15     21.58 o 
  -9   3  12      328.92      343.49     40.93 o 
  -7   3  12      191.39      215.98     19.67 o 
  -5   3  12     2410.59     2540.92     48.39 o 
  -3   3  12      909.59      922.20     36.00 o 
  -1   3  12      739.34      760.99     30.25 o 
   1   3  12      816.24      711.44     35.70 o 
   3   3  12      143.28      215.30     60.43 o 
   5   3  12       88.64       62.63     35.76 o 
   7   3  12      770.96      655.27     59.21 o 
   9   3  12       69.40       -3.17     35.76 o 
  11   3  12        2.31      -27.07     40.01 o 
  13   3  12       13.65      -66.38     44.26 o 
 -26   4  12        2.57      -50.03     34.19 o 
 -24   4  12     1994.93     2068.89     68.69 o 
 -22   4  12     3274.43     3179.94     79.21 o 
 -20   4  12     1654.83     1548.11    101.58 o 
 -18   4  12     2645.99     2775.51     68.69 o 
 -16   4  12     8138.85     7697.31    125.93 o 
 -14   4  12     2459.42     2329.90     67.69 o 
 -12   4  12     6594.52     6383.70     95.06 o 
 -10   4  12     4208.48     4026.25     72.31 o 
  -8   4  12      351.73      370.57     23.02 o 
  -6   4  12    12546.25    12315.68    128.68 o 
  -4   4  12    16005.96    16067.67    158.73 o 
  -2   4  12     1048.84      971.42     33.71 o 
   0   4  12     4735.51     4774.19     71.72 o 
   2   4  12     6474.30     6659.25    104.41 o 
   4   4  12      491.09      478.26     37.06 o 
   6   4  12     5772.51     5770.45    119.47 o 
   8   4  12     4056.54     4306.24    133.17 o 
  10   4  12      774.45      748.12     67.67 o 
  12   4  12     6738.54     6820.59    183.94 o 
 -27   5  12     6288.20     6493.24    143.35 o 
 -25   5  12     6279.33     6406.75    136.42 o 
 -23   5  12      324.94      333.33     48.74 o 
 -21   5  12     5880.92     6193.49    110.48 o 
 -19   5  12    21989.45    21543.61    311.55 o 
 -17   5  12     1269.35     1328.65     85.80 o 
 -15   5  12    14008.42    13250.46    193.13 o 
 -13   5  12    15246.54    15163.16    206.96 o 
 -11   5  12      168.85      126.17     29.45 o 
  -9   5  12    17378.70    17148.58    183.56 o 
  -7   5  12    19839.40    20232.41    190.66 o 
  -5   5  12      201.24      181.89     20.03 o 
  -3   5  12     9137.97     8508.30    122.89 o 
  -1   5  12    10694.36    10541.77    129.48 o 
   1   5  12      480.86      513.79     44.89 o 
   3   5  12    16023.26    15811.16    189.81 o 
   5   5  12    12551.34    12750.17    215.82 o 
   7   5  12      174.73      172.82     37.67 o 
   9   5  12    14231.32    14220.78    274.90 o 
  11   5  12     5690.82     5927.00    167.02 o 
  13   5  12      102.26      144.29     50.22 o 
 -26   6  12       68.22       58.59     37.67 o 
 -24   6  12     7988.78     8254.67    205.47 o 
 -22   6  12    11173.14    11203.60    159.76 o 
 -20   6  12      487.58      410.14     44.17 o 
 -18   6  12    18765.57    18601.80    255.20 o 
 -16   6  12    23404.74    23045.38    291.94 o 
 -14   6  12        6.65        9.62     28.16 o 
 -12   6  12    13951.30    13566.99    163.88 o 
 -10   6  12    26386.71    26714.34    272.49 o 
  -8   6  12      493.78      572.31     27.33 o 
  -6   6  12    21761.40    21282.88    200.86 o 
  -4   6  12    12323.31    11964.20    131.70 o 
  -2   6  12      989.67      981.26     50.95 o 
   0   6  12    25478.13    24731.89    309.06 o 
   2   6  12    17856.64    17845.74    208.45 o 
   4   6  12       53.40       70.55     28.22 o 
   6   6  12    12795.17    12564.90    171.12 o 
   8   6  12    10111.96    10231.57    268.77 o 
  10   6  12       51.36      114.14     46.41 o 
  12   6  12     5260.45     5885.91    173.40 o 
 -25   7  12     4654.80     4772.29    120.47 o 
 -23   7  12      302.89      209.34     43.65 o 
 -21   7  12     3521.17     3561.96    101.13 o 
 -19   7  12    14935.02    14977.23    281.83 o 
 -17   7  12      755.14      778.16     51.57 o 
 -15   7  12    10805.00    10696.15    171.06 o 
 -13   7  12     9251.56     8738.95    125.07 o 
 -11   7  12        0.57      -22.66     21.02 o 
  -9   7  12    16104.85    15757.30    184.26 o 
  -7   7  12    12185.48    11758.83    116.70 o 
  -5   7  12     1365.06     1381.68     38.80 o 
  -3   7  12    23096.70    22776.85    216.25 o 
  -1   7  12    16644.96    16243.42    194.32 o 
   1   7  12      407.97      416.09     35.51 o 
   3   7  12     8085.79     8306.18    129.22 o 
   5   7  12     9602.50     9937.80    149.48 o 
   7   7  12        0.57       -1.12     37.12 o 
   9   7  12    10925.02    10938.13    242.17 o 
  11   7  12     5621.45     5849.21    138.04 o 
 -24   8  12       40.90       20.12     45.95 o 
 -22   8  12      580.66      647.36     55.04 o 
 -20   8  12      361.85      280.12     45.67 o 
 -18   8  12     2776.47     2867.88     90.34 o 
 -16   8  12     2091.15     2059.38     92.60 o 
 -14   8  12      122.92       98.82     26.66 o 
 -12   8  12     1402.13     1359.78     53.52 o 
 -10   8  12     3595.16     3307.82     72.06 o 
  -8   8  12     3955.45     3809.92     59.33 o 
  -6   8  12      990.08      972.66     39.68 o 
  -4   8  12     1465.79     1311.26     39.57 o 
  -2   8  12      446.56      373.48     33.23 o 
   0   8  12     2666.70     2603.82     69.88 o 
   2   8  12      675.14      643.39     43.66 o 
   4   8  12        2.57      -48.01     32.01 o 
   6   8  12     2398.66     2285.77     72.88 o 
   8   8  12     1910.32     1933.57    108.95 o 
  10   8  12       64.71      192.78     54.49 o 
 -23   9  12       39.48      -53.83     44.26 o 
 -21   9  12       38.11        8.43     37.67 o 
 -19   9  12       19.06       10.74     37.67 o 
 -17   9  12      296.79      326.71     45.96 o 
 -15   9  12        8.74       88.98     36.03 o 
 -13   9  12      252.37      207.68     32.35 o 
 -11   9  12      452.22      458.88     37.90 o 
  -9   9  12      130.53      149.53     36.44 o 
  -7   9  12       32.32       -7.08     23.02 o 
  -5   9  12     1368.33     1304.26     40.69 o 
  -3   9  12      181.24      167.79     25.01 o 
  -1   9  12      592.97      569.77     35.41 o 
   1   9  12      682.64      600.26     37.13 o 
   3   9  12      766.18      711.33     41.36 o 
   5   9  12       41.16        5.44     30.91 o 
   7   9  12        4.76      -46.94     31.29 o 
   9   9  12      369.17      417.18     49.42 o 
 -22  10  12     3545.29     3638.53    135.14 o 
 -20  10  12       23.41      -58.56     39.04 o 
 -18  10  12     7645.71     7392.75    151.37 o 
 -16  10  12     8013.17     8099.66    156.07 o 
 -14  10  12       72.51       42.14     29.68 o 
 -12  10  12     2066.80     2265.57     68.30 o 
 -10  10  12     9481.92     9309.82    137.96 o 
  -8  10  12      110.54       58.88     30.58 o 
  -6  10  12     5143.60     5075.87     84.93 o 
  -4  10  12     1493.41     1423.28     44.73 o 
  -2  10  12       10.75      -22.96     23.83 o 
   0  10  12     2338.30     2320.66     62.51 o 
   2  10  12     4604.59     4201.45     86.46 o 
   4  10  12      298.41      211.14     33.36 o 
   6  10  12     2779.55     2892.25     75.26 o 
   8  10  12     1615.65     1713.98     65.21 o 
 -21  11  12     1783.42     1985.84    107.78 o 
 -19  11  12     7240.62     7296.56    282.05 o 
 -17  11  12      128.32       95.63     44.63 o 
 -15  11  12     9244.90     9196.49    172.16 o 
 -13  11  12     8991.73     9062.67    140.54 o 
 -11  11  12      563.01      543.40     44.91 o 
  -9  11  12     9765.63     9450.98    164.65 o 
  -7  11  12     9895.98     9875.45    129.40 o 
  -5  11  12      748.57      783.71     41.55 o 
  -3  11  12     9781.89     9907.25    151.26 o 
  -1  11  12    10923.76    10705.10    138.19 o 
   1  11  12      957.97      750.55     44.31 o 
   3  11  12     4771.60     4934.24     94.50 o 
   5  11  12     4063.25     4093.96     88.54 o 
 -18  12  12     7418.51     7737.48    164.20 o 
 -16  12  12     8454.84     8563.29    169.92 o 
 -14  12  12      181.35      165.25     49.21 o 
 -12  12  12     6956.10     7005.43    124.83 o 
 -10  12  12     7809.94     7678.97    130.14 o 
  -8  12  12       37.30      -16.23     29.98 o 
  -6  12  12     9180.82     9072.35    125.47 o 
  -4  12  12     5575.94     5625.80    111.67 o 
  -2  12  12      389.29      332.70     42.61 o 
   0  12  12     9294.86     9269.43    152.06 o 
   2  12  12     6823.01     6602.84    112.20 o 
   4  12  12      219.84      180.31     34.75 o 
 -15  13  12     3391.71     3567.36     93.78 o 
 -13  13  12     6137.27     5901.80    117.55 o 
 -11  13  12      110.12       60.38     33.76 o 
  -9  13  12     3120.77     3065.86     83.13 o 
  -7  13  12     1157.85     1206.99     59.46 o 
  -5  13  12     1204.19     1039.27     58.70 o 
  -3  13  12     4008.61     4018.83    101.53 o 
  -1  13  12     3808.28     3806.57     99.30 o 
   1  13  12       66.00       15.76     45.52 o 
 -12  14  12      280.35      235.72     42.27 o 
 -10  14  12      486.42      470.51     46.96 o 
  -8  14  12      124.81       51.94     34.54 o 
  -6  14  12     2025.18     2132.13     79.43 o 
  -4  14  12      742.21      776.26     56.64 o 
  -2  14  12       10.06      -17.43     36.44 o 
 -27   1  13     1778.88     1896.02     70.99 o 
 -25   1  13     1270.21     1276.57     59.81 o 
 -23   1  13       44.69       92.99     31.29 o 
 -21   1  13     5532.64     5907.04    140.05 o 
 -19   1  13     5403.23     5508.39     99.21 o 
 -17   1  13      271.54      277.47     29.68 o 
 -15   1  13     5808.91     5699.98     92.56 o 
 -13   1  13     3313.14     3229.09     64.69 o 
 -11   1  13      108.85       65.79     49.34 o 
  -9   1  13     4013.52     4084.13     73.07 o 
  -7   1  13     7950.03     8081.67    109.69 o 
  -5   1  13      515.92      484.98     29.07 o 
  -3   1  13     2493.63     2449.22     84.60 o 
  -1   1  13      357.42      380.94     30.34 o 
   1   1  13       65.47        4.78     22.28 o 
   3   1  13     6038.25     6025.98    148.02 o 
   5   1  13     4791.65     4704.16    135.34 o 
   7   1  13     1393.16     1220.49     78.16 o 
   9   1  13     3966.74     3995.00    133.17 o 
  11   1  13      827.89      924.29     75.78 o 
 -28   2  13     3956.34     3855.66    147.12 o 
 -26   2  13        4.51      -16.66     31.29 o 
 -24   2  13     8837.23     8848.30    140.51 o 
 -22   2  13     6672.40     6428.15    113.58 o 
 -20   2  13      298.37      272.29     33.57 o 
 -18   2  13     5270.48     5743.23     98.62 o 
 -16   2  13    11568.44    11890.38    150.91 o 
 -14   2  13      111.89      125.04     28.93 o 
 -12   2  13    25225.75    25827.24    306.09 o 
 -10   2  13    29737.75    28947.69    285.45 o 
  -8   2  13      805.24      985.05     55.44 o 
  -6   2  13    22664.27    22260.83    205.27 o 
  -4   2  13     4908.39     4917.98     71.23 o 
  -2   2  13    12392.71    12049.79    147.74 o 
   0   2  13    29622.17    29804.75    297.76 o 
   2   2  13    14707.95    15110.54    210.24 o 
   4   2  13      177.06      180.93     42.29 o 
   6   2  13    14768.76    15120.65    276.99 o 
   8   2  13     2473.88     2667.91    105.73 o 
  10   2  13     3101.66     2820.25    114.19 o 
  12   2  13     7227.69     6963.22    340.92 o 
 -27   3  13     5925.47     6268.80    140.40 o 
 -25   3  13     7124.56     7262.93    241.72 o 
 -23   3  13      434.19      538.86     41.71 o 
 -21   3  13    13464.91    14192.89    232.14 o 
 -19   3  13     9716.90     9494.74    137.42 o 
 -17   3  13      170.16      139.03     30.22 o 
 -15   3  13    27654.70    27632.02    408.66 o 
 -13   3  13    20592.52    19382.04    247.27 o 
 -11   3  13     3051.41     3021.70     63.20 o 
  -9   3  13    37461.11    37434.26    316.99 o 
  -7   3  13    31494.95    31536.02    273.80 o 
  -5   3  13      286.47      271.91     21.99 o 
  -3   3  13    29134.07    28753.40    255.60 o 
  -1   3  13     7753.26     7717.13    135.03 o 
   1   3  13     2467.67     2249.84     72.52 o 
   3   3  13    15257.39    15308.44    261.56 o 
   5   3  13     8739.28     8775.23    192.40 o 
   7   3  13     3375.77     3283.79    120.48 o 
   9   3  13    11619.71    11342.39    238.93 o 
  11   3  13     3625.73     3893.37    137.40 o 
 -26   4  13      119.62      142.88     37.14 o 
 -24   4  13     8377.31     8369.93    164.89 o 
 -22   4  13     5753.84     5798.26    132.95 o 
 -20   4  13      217.70      268.18     51.52 o 
 -18   4  13    10685.97    11158.63    175.92 o 
 -16   4  13    12261.84    11632.07    178.13 o 
 -14   4  13     1951.78     1891.31     65.10 o 
 -12   4  13    21814.90    21317.56    265.76 o 
 -10   4  13    15818.09    15530.58    244.31 o 
  -8   4  13       85.57      143.97     21.20 o 
  -6   4  13     9583.42     9534.28    109.96 o 
  -4   4  13     5667.04     5471.88     78.35 o 
  -2   4  13      232.74      240.86     23.72 o 
   0   4  13     8384.36     8139.08    117.76 o 
   2   4  13     8327.62     8196.58    192.56 o 
   4   4  13      450.84      381.62     41.44 o 
   6   4  13    10755.55    11098.51    328.96 o 
   8   4  13     2725.76     2865.75    114.19 o 
  10   4  13     1230.97     1104.75     82.39 o 
  12   4  13     4887.73     5442.98    164.94 o 
 -25   5  13      984.22     1002.98     56.03 o 
 -23   5  13       58.07       12.50     29.68 o 
 -21   5  13     4257.62     4077.27    104.23 o 
 -19   5  13    12537.58    11616.28    184.02 o 
 -17   5  13      986.10      855.14     52.88 o 
 -15   5  13     4560.29     4416.06     99.80 o 
 -13   5  13     2417.72     2231.74     68.58 o 
 -11   5  13      573.85      541.27     33.41 o 
  -9   5  13     9565.39     9273.66    108.63 o 
  -7   5  13     6797.06     6638.47     89.43 o 
  -5   5  13     2010.66     2014.38     47.97 o 
  -3   5  13    17356.44    17111.22    172.93 o 
  -1   5  13     2244.08     2072.32     59.70 o 
   1   5  13      472.70      372.13     33.36 o 
   3   5  13     3470.00     3424.20     78.84 o 
   5   5  13     1119.65     1208.26     98.69 o 
   7   5  13       58.15       34.31     40.01 o 
   9   5  13      250.77      331.14     54.49 o 
  11   5  13      326.07      407.34     92.71 o 
 -26   6  13       55.60       -8.16     45.95 o 
 -24   6  13      127.43       84.76     48.17 o 
 -22   6  13      806.08      749.36     73.71 o 
 -20   6  13      166.87      113.81     39.04 o 
 -18   6  13     1133.60     1025.03     58.50 o 
 -16   6  13       12.38      -25.92     27.63 o 
 -14   6  13      205.04      155.86     32.11 o 
 -12   6  13      269.94      235.55     28.10 o 
 -10   6  13     1114.03     1124.06     45.28 o 
  -8   6  13        7.62      -29.33     21.58 o 
  -6   6  13       22.24       14.32     20.30 o 
  -4   6  13      497.73      451.98     30.82 o 
  -2   6  13     1263.49     1205.86     43.19 o 
   0   6  13     1110.20     1115.98     49.91 o 
   2   6  13      542.08      531.93     38.70 o 
   4   6  13      108.69      101.62     29.98 o 
   6   6  13      556.88      559.86     48.10 o 
   8   6  13      216.94      259.35     52.74 o 
  10   6  13      272.45      209.34     54.98 o 
 -25   7  13     1326.14     1308.90    134.58 o 
 -23   7  13      160.72      123.71     42.50 o 
 -21   7  13     1186.42     1346.12     69.06 o 
 -19   7  13      713.06      730.29     54.02 o 
 -17   7  13        4.05      -44.68     29.79 o 
 -15   7  13     6374.31     6175.94    125.04 o 
 -13   7  13     5306.06     5002.66     90.73 o 
 -11   7  13       80.51       46.65     24.58 o 
  -9   7  13     5498.50     5546.97     94.65 o 
  -7   7  13     1502.68     1410.18     38.68 o 
  -5   7  13     3603.91     3374.53     65.52 o 
  -3   7  13    11704.72    11639.49    134.85 o 
  -1   7  13     3106.51     2978.58     72.31 o 
   1   7  13     1007.09      942.16     48.55 o 
   3   7  13     5905.30     5965.06    110.46 o 
   5   7  13     1322.29     1312.96     59.57 o 
   7   7  13     1023.82      918.23     74.04 o 
   9   7  13     2035.49     2118.21    107.78 o 
 -24   8  13     7195.25     7341.41    187.88 o 
 -22   8  13     4588.32     4617.13    120.55 o 
 -20   8  13       95.58      120.41     42.50 o 
 -18   8  13     9341.49     9548.00    170.05 o 
 -16   8  13    10196.84     9860.51    170.05 o 
 -14   8  13     1334.64     1313.10     64.22 o 
 -12   8  13    21418.50    21606.36    240.22 o 
 -10   8  13     5078.36     4645.39    126.04 o 
  -8   8  13       37.05        9.13     18.05 o 
  -6   8  13    11202.56    11442.16    122.15 o 
  -4   8  13     7941.18     7773.93     94.14 o 
  -2   8  13     1067.59     1003.33     50.71 o 
   0   8  13    10850.36    10420.24    150.17 o 
   2   8  13     5446.33     5516.79    105.20 o 
   4   8  13      412.65      430.75     41.22 o 
   6   8  13     9764.16     9779.03    153.95 o 
   8   8  13     3194.54     3213.73    106.17 o 
 -23   9  13        3.65      -63.19     77.75 o 
 -21   9  13     6850.18     6895.76    148.24 o 
 -19   9  13     9592.79     9286.47    172.16 o 
 -17   9  13        2.99       -6.34     50.67 o 
 -15   9  13    14693.34    14367.96    219.27 o 
 -13   9  13    10886.65    10815.50    151.88 o 
 -11   9  13      962.67      932.66     47.94 o 
  -9   9  13    13036.31    13056.90    194.71 o 
  -7   9  13     9468.57     9214.93    105.16 o 
  -5   9  13     3496.74     3397.95     61.67 o 
  -3   9  13    22688.39    21964.57    218.10 o 
  -1   9  13     7890.98     7387.15    107.37 o 
   1   9  13      649.60      684.05     39.58 o 
   3   9  13     5855.05     6114.49    166.62 o 
   5   9  13     1955.98     2084.75     74.96 o 
   7   9  13      875.36      814.50     67.42 o 
 -20  10  13      691.48      626.82     59.79 o 
 -18  10  13     8502.42     8737.11    187.80 o 
 -16  10  13     6653.41     6478.03    139.88 o 
 -14  10  13       38.13       34.23     44.09 o 
 -12  10  13     8535.71     8380.06    132.41 o 
 -10  10  13     7044.39     6736.57    152.47 o 
  -8  10  13     1207.72     1196.66     54.17 o 
  -6  10  13    13736.15    13308.12    155.09 o 
  -4  10  13     8500.61     8287.95    115.58 o 
  -2  10  13      155.78      120.17     29.64 o 
   0  10  13     3356.31     3075.95     90.48 o 
   2  10  13     3384.86     3346.23     75.81 o 
   4  10  13      565.19      554.29     44.06 o 
   6  10  13     4826.24     4848.74    115.63 o 
 -19  11  13     1391.91     1287.24     75.47 o 
 -17  11  13        0.99      -26.83     40.28 o 
 -15  11  13     1740.50     1613.04     78.45 o 
 -13  11  13      740.11      768.48     46.91 o 
 -11  11  13       43.95       28.27     32.35 o 
  -9  11  13     2410.17     2296.62     72.36 o 
  -7  11  13     1531.26     1570.34     60.85 o 
  -5  11  13      144.40       64.00     34.13 o 
  -3  11  13      444.84      349.90     42.30 o 
  -1  11  13     1503.87     1459.58     55.79 o 
   1  11  13      406.98      306.56     35.96 o 
   3  11  13      551.91      502.78     41.29 o 
 -16  12  13       11.95       41.31     39.13 o 
 -14  12  13      763.28      756.89     49.53 o 
 -12  12  13      691.14      692.55     48.79 o 
 -10  12  13      215.42      225.73     38.03 o 
  -8  12  13       62.19       23.35     30.91 o 
  -6  12  13      622.52      646.54     41.29 o 
  -4  12  13      308.39      276.15     40.86 o 
  -2  12  13      129.84       18.94     41.44 o 
   0  12  13      137.61       72.61     39.21 o 
   2  12  13       59.75       63.09     31.44 o 
 -13  13  13     1526.77     1594.28     67.94 o 
 -11  13  13      259.02      213.14     41.07 o 
  -9  13  13     1892.91     2036.07     71.65 o 
  -7  13  13      330.19      432.30     43.91 o 
  -5  13  13     1666.30     1732.11     72.92 o 
  -3  13  13     4346.49     4203.95    132.08 o 
  -1  13  13     1005.97     1111.47     63.86 o 
 -26   0  14      657.41      744.04     69.69 o 
 -24   0  14    12648.59    12823.73    253.76 o 
 -22   0  14    12775.69    12755.02    340.92 o 
 -20   0  14     2476.04     2685.78    103.55 o 
 -18   0  14    26022.79    26248.49    798.48 o 
 -16   0  14     8201.90     8433.44    172.78 o 
 -14   0  14     6058.50     5984.78    136.24 o 
 -12   0  14    35256.70    34176.07    681.85 o 
 -10   0  14    13443.32    13736.81    225.53 o 
  -8   0  14      782.44      738.16    104.67 o 
  -6   0  14    18228.94    17652.22    276.99 o 
  -4   0  14      366.10      503.86    131.58 o 
  -2   0  14    27436.88    26362.49    386.55 o 
   0   0  14    51546.47    51549.20    678.00 o 
   2   0  14     3914.47     3935.57    167.47 o 
   4   0  14     5018.41     4659.29    191.40 o 
   6   0  14    12402.17    12446.69    352.89 o 
   8   0  14     2141.80     2404.41    149.53 o 
  10   0  14     1684.83     1573.03    137.57 o 
 -27   1  14     5427.97     5764.43    118.10 o 
 -25   1  14     2607.18     2638.24     79.21 o 
 -23   1  14     1853.32     1982.94     67.90 o 
 -21   1  14    10398.16    10702.24    152.47 o 
 -19   1  14     9910.40    10103.04    144.14 o 
 -17   1  14      674.95      829.33     45.75 o 
 -15   1  14    14043.09    13970.80    197.72 o 
 -13   1  14     8800.05     8800.39    142.00 o 
 -11   1  14     9556.32     9793.29    192.40 o 
  -9   1  14    42754.39    41873.75    393.88 o 
  -7   1  14    12891.52    12872.08    154.66 o 
  -5   1  14     8665.63     8535.24    126.10 o 
  -3   1  14    39507.03    39172.88    376.65 o 
  -1   1  14    11908.02    12411.04    164.89 o 
   1   1  14     8803.73     8418.95    151.68 o 
   3   1  14    16046.06    15226.00    394.75 o 
   5   1  14     2663.70     2891.30    109.96 o 
   7   1  14     2366.93     2419.70    105.73 o 
   9   1  14     9486.52     9512.42    222.01 o 
  11   1  14     1539.92     1535.21     95.09 o 
 -26   2  14       17.39      -40.34     30.58 o 
 -24   2  14     2621.28     2639.97     77.67 o 
 -22   2  14       70.41      101.51     43.16 o 
 -20   2  14      598.27      592.29     41.55 o 
 -18   2  14     1977.71     1927.94     71.15 o 
 -16   2  14      717.56      683.73     45.67 o 
 -14   2  14     1146.65     1027.20     54.02 o 
 -12   2  14     8697.58     8605.13    138.45 o 
 -10   2  14     1983.54     2006.92     94.96 o 
  -8   2  14     2254.77     1955.25     54.53 o 
  -6   2  14     6696.55     6531.39     99.34 o 
  -4   2  14     3817.48     3645.89     73.22 o 
  -2   2  14     1923.62     1795.50     83.74 o 
   0   2  14     6688.46     6389.61    122.93 o 
   2   2  14     1946.22     1960.52     88.51 o 
   4   2  14     1236.42     1259.43     78.16 o 
   6   2  14     1988.68     1934.14     93.04 o 
   8   2  14     1150.72     1346.92     84.59 o 
  10   2  14      404.53      430.20     92.71 o 
 -27   3  14       35.56       -3.77     32.69 o 
 -25   3  14      145.11       60.25     32.07 o 
 -23   3  14       65.29       48.71     39.71 o 
 -21   3  14       18.11      -19.82     30.69 o 
 -19   3  14       46.53       -5.36     32.11 o 
 -17   3  14      539.54      464.01     45.71 o 
 -15   3  14      380.48      286.97     35.58 o 
 -13   3  14        2.84      -28.95     25.94 o 
 -11   3  14       28.79       23.72     22.80 o 
  -9   3  14       64.67       91.69     19.67 o 
  -7   3  14      294.13      377.63     38.80 o 
  -5   3  14     2450.55     2533.64     61.91 o 
  -3   3  14     6199.86     6096.12     98.42 o 
  -1   3  14      818.88      815.41     49.42 o 
   1   3  14      160.56       62.84     31.42 o 
   3   3  14      318.49      209.10     47.85 o 
   5   3  14        9.55       13.96     37.36 o 
   7   3  14      147.21      128.59     50.75 o 
   9   3  14       73.58       40.16     44.26 o 
 -26   4  14      157.71      141.60     37.08 o 
 -24   4  14     3773.64     3843.15    106.94 o 
 -22   4  14     2754.67     2760.94     88.59 o 
 -20   4  14       28.39      -37.12     32.11 o 
 -18   4  14     7400.34     7390.95    136.86 o 
 -16   4  14     1000.41      874.15     53.82 o 
 -14   4  14     4555.57     4348.61     97.56 o 
 -12   4  14    13475.46    13526.16    193.20 o 
 -10   4  14     7300.26     7389.65    108.83 o 
  -8   4  14       14.50       18.01     19.25 o 
  -6   4  14     6168.19     6091.12     86.44 o 
  -4   4  14      100.39       60.29     21.65 o 
  -2   4  14    10440.35    10210.04    138.84 o 
   0   4  14    12635.71    12377.28    188.63 o 
   2   4  14     1243.65     1183.75     60.94 o 
   4   4  14     1246.94     1233.97     80.36 o 
   6   4  14     3697.81     3963.66    242.23 o 
   8   4  14      351.87      398.42     61.22 o 
  10   4  14     1817.43     1820.23    101.50 o 
 -25   5  14     3926.68     3968.52    113.85 o 
 -23   5  14      818.21      878.68     58.50 o 
 -21   5  14     9358.61     9590.61    169.14 o 
 -19   5  14     6554.04     6113.89    126.39 o 
 -17   5  14     3130.39     2912.62     86.19 o 
 -15   5  14    17842.63    17539.70    251.62 o 
 -13   5  14     9976.19     9898.38    307.24 o 
 -11   5  14     4053.07     3988.34     79.64 o 
  -9   5  14    27707.04    27576.45    283.94 o 
  -7   5  14     9895.29     9748.31    116.38 o 
  -5   5  14    12858.45    12173.81    136.75 o 
  -3   5  14    27174.70    27083.34    251.31 o 
  -1   5  14     5455.34     5587.18     99.34 o 
   1   5  14     4305.29     4046.48    101.26 o 
   3   5  14    13001.06    12964.75    457.30 o 
   5   5  14     1765.60     1844.48     95.09 o 
   7   5  14     5212.93     4987.46    154.33 o 
   9   5  14     7822.01     7918.50    203.01 o 
 -24   6  14     7702.60     7771.20    158.55 o 
 -22   6  14     2703.22     2652.30     90.34 o 
 -20   6  14     1948.33     2049.85    108.95 o 
 -18   6  14    12713.02    12934.98    201.07 o 
 -16   6  14     4283.15     4105.03    102.17 o 
 -14   6  14     1884.79     1861.32     70.16 o 
 -12   6  14    16802.30    16644.01    194.88 o 
 -10   6  14     9995.96    10159.86    138.06 o 
  -8   6  14     4179.49     4249.89     72.46 o 
  -6   6  14    29819.76    29383.68    312.66 o 
  -4   6  14     6933.11     7308.65    100.67 o 
  -2   6  14     9039.25     8659.20    159.29 o 
   0   6  14    22645.91    22563.59    253.39 o 
   2   6  14     6863.78     6857.09    117.12 o 
   4   6  14     1391.97     1471.42     76.11 o 
   6   6  14    11849.71    11902.86    251.62 o 
   8   6  14     3038.88     3016.65    124.71 o 
 -23   7  14       97.83       76.45     41.15 o 
 -21   7  14     4707.78     4670.88    117.31 o 
 -19   7  14     4422.75     4422.22    133.41 o 
 -17   7  14      451.54      410.67     46.88 o 
 -15   7  14     9753.45     9126.94    159.53 o 
 -13   7  14     2565.01     2392.48     80.24 o 
 -11   7  14     2295.22     2199.09     61.91 o 
  -9   7  14    14293.38    13831.90    171.70 o 
  -7   7  14     6651.49     6625.23     84.51 o 
  -5   7  14     1377.81     1494.01     50.97 o 
  -3   7  14     8421.36     8129.19    126.86 o 
  -1   7  14      373.28      456.05     39.25 o 
   1   7  14     4261.70     4141.57     92.47 o 
   3   7  14    10571.44    10649.09    157.51 o 
   5   7  14     4880.13     4880.76    150.09 o 
   7   7  14     1108.46     1099.29     95.70 o 
 -22   8  14      332.00      230.58     44.17 o 
 -20   8  14      622.35      509.87     50.57 o 
 -18   8  14     3074.77     2957.09    160.14 o 
 -16   8  14      986.19      937.91     57.48 o 
 -14   8  14      742.57      689.40     51.79 o 
 -12   8  14       80.76       96.76     29.31 o 
 -10   8  14      136.36       74.48     28.86 o 
  -8   8  14      551.75      440.12     36.37 o 
  -6   8  14     4731.25     4622.18     71.06 o 
  -4   8  14     2360.19     2261.80     59.81 o 
  -2   8  14        6.23      -40.70     27.14 o 
   0   8  14       65.77       48.98     29.98 o 
   2   8  14      154.87      145.61     38.85 o 
   4   8  14      109.32       53.15     36.26 o 
   6   8  14     1547.83     1692.49     78.22 o 
 -21   9  14      588.04      567.81     56.33 o 
 -19   9  14       23.26      -30.80     40.67 o 
 -17   9  14     1303.23     1259.95     73.79 o 
 -15   9  14     1331.96     1382.52     72.05 o 
 -13   9  14     1257.17     1113.14     65.43 o 
 -11   9  14       74.57        9.96     28.86 o 
  -9   9  14       33.66       29.62     31.16 o 
  -7   9  14      198.57      161.81     32.69 o 
  -5   9  14     1341.60     1284.40     44.81 o 
  -3   9  14     1101.33     1036.08     47.77 o 
  -1   9  14      158.85      152.12     30.04 o 
   1   9  14      868.28      817.11     44.20 o 
   3   9  14      198.73      141.13     37.68 o 
   5   9  14       37.63      -38.14     32.74 o 
 -20  10  14      312.13      328.67     51.57 o 
 -18  10  14     2217.62     2262.33     88.08 o 
 -16  10  14      564.66      530.06     55.04 o 
 -14  10  14      395.68      444.99     50.07 o 
 -12  10  14     5817.68     6016.82    110.12 o 
 -10  10  14     5447.10     5108.16    106.19 o 
  -8  10  14     1503.97     1389.33     58.85 o 
  -6  10  14     8951.96     8826.07    108.01 o 
  -4  10  14     2273.60     2267.76     62.84 o 
  -2  10  14      480.01      515.40     38.89 o 
   0  10  14     4954.27     4996.70     93.60 o 
   2  10  14     1035.28      985.63     50.89 o 
   4  10  14      548.22      565.48     43.36 o 
 -17  11  14     2016.34     1953.52     88.08 o 
 -15  11  14     6602.36     6684.60    145.19 o 
 -13  11  14     3324.06     3241.57     84.45 o 
 -11  11  14      870.17      947.17     52.70 o 
  -9  11  14     9672.32     9541.52    169.51 o 
  -7  11  14     2965.57     2982.34     80.50 o 
  -5  11  14     1803.09     1902.48     70.79 o 
  -3  11  14     6195.90     6287.60    105.03 o 
  -1  11  14     1198.46     1206.98     64.12 o 
   1  11  14     2278.81     2457.45     71.49 o 
 -16  12  14     3588.12     3425.16    109.53 o 
 -14  12  14      806.17      804.72     61.97 o 
 -12  12  14     6213.29     6258.79    119.06 o 
 -10  12  14     1405.81     1496.81     63.40 o 
  -8  12  14     2790.06     2815.77     81.43 o 
  -6  12  14     6895.57     6951.97    172.95 o 
  -4  12  14     3844.75     3909.55     97.18 o 
  -2  12  14      821.84      938.65     57.00 o 
  -9  13  14     2799.93     2952.70     97.42 o 
  -7  13  14      863.31      813.26     63.71 o 
 -27   1  15     1624.34     1752.07     70.23 o 
 -25   1  15     1023.91      931.61     53.71 o 
 -23   1  15      734.99      792.86     46.91 o 
 -21   1  15     6472.23     6410.72    114.87 o 
 -19   1  15     1577.83     1391.19     67.85 o 
 -17   1  15     1349.42     1462.45     62.88 o 
 -15   1  15     7567.26     7403.19    236.25 o 
 -13   1  15     2334.36     2373.40     95.09 o 
 -11   1  15      277.80      195.54     42.29 o 
  -9   1  15    11786.00    11679.36    146.99 o 
  -7   1  15     4190.04     3972.35     79.04 o 
  -5   1  15     2534.25     2382.11     63.40 o 
  -3   1  15    11919.47    11914.79    153.82 o 
  -1   1  15     1534.79     1496.15     54.53 o 
   1   1  15     1015.88      905.35     69.69 o 
   3   1  15     7266.39     7484.12    188.41 o 
   5   1  15      276.01      344.18     52.74 o 
   7   1  15     1312.23     1225.66     86.62 o 
   9   1  15     1404.53     1431.79     95.09 o 
 -26   2  15     1855.73     2079.57     75.48 o 
 -24   2  15     8915.92     8862.10    144.14 o 
 -22   2  15     1906.38     1942.22     79.27 o 
 -20   2  15     3893.21     4048.83    119.92 o 
 -18   2  15    15535.65    16480.83    233.55 o 
 -16   2  15     5387.99     5504.06    114.64 o 
 -14   2  15     8660.83     8753.11    146.89 o 
 -12   2  15    20873.96    21121.93    336.21 o 
 -10   2  15     2972.17     2988.45    120.33 o 
  -8   2  15     7804.15     7528.59    111.76 o 
  -6   2  15    21727.16    21350.05    232.48 o 
  -4   2  15     4375.62     4671.80     88.87 o 
  -2   2  15     6238.97     5965.00    102.13 o 
   0   2  15     7142.24     7326.74    141.00 o 
   2   2  15     1455.87     1524.35     86.62 o 
   4   2  15     3159.16     3212.85    149.53 o 
   6   2  15     7198.00     7819.14    194.55 o 
   8   2  15      797.14      838.04     76.13 o 
 -25   3  15     3316.85     3254.56    102.29 o 
 -23   3  15     3002.03     3201.87    118.89 o 
 -21   3  15    11262.49    11157.62    199.45 o 
 -19   3  15     3102.83     3106.24     91.78 o 
 -17   3  15     2191.92     2460.64     81.68 o 
 -15   3  15    26403.91    26086.77    432.05 o 
 -13   3  15     4133.51     4036.00     94.73 o 
 -11   3  15    11135.04    10917.35    166.46 o 
  -9   3  15    34746.67    34597.16    395.93 o 
  -7   3  15    16750.75    17379.43    197.97 o 
  -5   3  15     4884.59     4982.99     91.18 o 
  -3   3  15    33347.96    33200.47    333.20 o 
  -1   3  15     2455.26     2609.98     79.42 o 
   1   3  15     5756.88     5463.62    147.29 o 
   3   3  15    12694.55    13222.14    260.18 o 
   5   3  15     1181.39     1333.79     86.62 o 
   7   3  15     3854.30     3857.83    135.34 o 
 -26   4  15     1645.35     1874.50    128.86 o 
 -24   4  15     6993.00     7222.90    151.86 o 
 -22   4  15     1473.98     1575.69     75.81 o 
 -20   4  15     4138.15     4228.48    107.65 o 
 -18   4  15    16397.53    16959.95    240.36 o 
 -16   4  15     6593.43     6144.46    126.22 o 
 -14   4  15     4551.23     4595.20    180.85 o 
 -12   4  15    15613.29    15399.51    354.29 o 
 -10   4  15     1054.45     1064.78     58.74 o 
  -8   4  15     3574.66     3524.60     90.74 o 
  -6   4  15    13676.40    13848.88    170.26 o 
  -4   4  15     3105.67     3175.18     74.24 o 
  -2   4  15     5247.31     5222.14    112.67 o 
   0   4  15    15253.31    15327.59    223.08 o 
   2   4  15      892.95     1014.53     57.48 o 
   4   4  15     4366.33     4390.55    143.55 o 
   6   4  15     5844.13     6317.24    191.40 o 
   8   4  15        8.27       59.81     50.75 o 
 -25   5  15       93.17       70.00     43.65 o 
 -23   5  15     1128.39     1111.66     66.36 o 
 -21   5  15     2441.87     2541.07     95.65 o 
 -19   5  15     1958.90     1780.93     75.53 o 
 -17   5  15       65.68       20.93     44.41 o 
 -15   5  15     1212.91     1217.55     63.71 o 
 -13   5  15      227.86      167.66     36.72 o 
 -11   5  15     1073.40      992.13     46.91 o 
  -9   5  15     3167.18     3308.99     73.63 o 
  -7   5  15     2363.39     2248.34     54.15 o 
  -5   5  15      259.10      261.10     30.30 o 
  -3   5  15      371.26      420.31     41.15 o 
  -1   5  15      470.67      386.97     45.96 o 
   1   5  15     2151.95     1969.61     77.07 o 
   3   5  15     2239.70     2257.29    103.55 o 
   5   5  15      193.67      179.67     52.74 o 
   7   5  15      345.20      332.03     61.22 o 
 -24   6  15      298.01      372.39     50.35 o 
 -22   6  15      225.59       70.54     40.18 o 
 -20   6  15        2.70      -48.17     32.11 o 
 -18   6  15       12.32      -50.15     34.19 o 
 -16   6  15        3.49      -46.62     31.08 o 
 -14   6  15      279.96      288.74     42.19 o 
 -12   6  15     1509.53     1539.57     65.10 o 
 -10   6  15      726.17      748.09     41.43 o 
  -8   6  15       90.14       84.35     27.58 o 
  -6   6  15      785.96      809.04     39.44 o 
  -4   6  15      515.69      467.96     33.95 o 
  -2   6  15       86.41       62.05     29.46 o 
   0   6  15       19.53       12.44     32.49 o 
   2   6  15       63.43        1.24     34.19 o 
   4   6  15      105.96      148.75     48.50 o 
   6   6  15        1.79      -13.59     83.74 o 
 -23   7  15      755.83      760.98     59.79 o 
 -21   7  15     2391.28     2444.11     89.65 o 
 -19   7  15      558.74      525.07     51.57 o 
 -17   7  15     2740.01     2737.16     89.65 o 
 -15   7  15    10165.49     9915.53    169.92 o 
 -13   7  15     1415.36     1363.71     65.89 o 
 -11   7  15     2658.65     2747.79     70.63 o 
  -9   7  15     6495.59     6535.41    108.89 o 
  -7   7  15      441.77      394.05     32.84 o 
  -5   7  15     3920.52     3767.96     73.67 o 
  -3   7  15    11512.73    11164.45    198.76 o 
  -1   7  15     1061.05     1171.54     94.96 o 
   1   7  15     1056.16     1004.94     64.40 o 
   3   7  15     2970.73     3116.59    100.02 o 
   5   7  15      123.35       31.54     47.85 o 
 -22   8  15     1373.83     1400.63     73.44 o 
 -20   8  15     2022.30     2264.66     87.17 o 
 -18   8  15    11586.88    11805.68    198.75 o 
 -16   8  15     4948.68     4887.27    118.11 o 
 -14   8  15     7102.55     7326.00    143.69 o 
 -12   8  15    11368.99    11082.41    266.58 o 
 -10   8  15     1159.22     1206.25     64.19 o 
  -8   8  15     2167.85     2394.26     69.31 o 
  -6   8  15    14639.91    14415.65    144.89 o 
  -4   8  15     2944.92     2901.17     90.89 o 
  -2   8  15     9799.19     9397.07    144.93 o 
   0   8  15    14924.21    15202.76    270.21 o 
   2   8  15     1538.90     1556.62     65.28 o 
   4   8  15     3147.21     3207.30    105.63 o 
 -21   9  15     6350.04     6583.74    160.37 o 
 -19   9  15     1319.48     1228.51     70.96 o 
 -17   9  15     2011.82     2063.86     83.94 o 
 -15   9  15    10857.82    10756.11    220.41 o 
 -13   9  15     1755.65     1796.21     77.28 o 
 -11   9  15     3422.49     3493.15     83.91 o 
  -9   9  15    10099.87    10206.75    148.36 o 
  -7   9  15     4038.97     3788.49     86.73 o 
  -5   9  15     1874.79     1778.73     55.31 o 
  -3   9  15     9196.35     9306.03    146.00 o 
  -1   9  15      136.43      226.53     33.86 o 
   1   9  15     4922.58     4734.84    145.67 o 
   3   9  15     4922.74     5151.79    120.86 o 
 -18  10  15     4078.45     4342.94    119.29 o 
 -16  10  15     1125.44     1085.17     66.36 o 
 -14  10  15     1104.46     1042.80     70.98 o 
 -12  10  15     6200.75     6091.61    112.79 o 
 -10  10  15      213.77      232.89     37.14 o 
  -8  10  15     1979.57     1888.47     68.20 o 
  -6  10  15     4525.04     4794.99    118.05 o 
  -4  10  15      138.51      114.93     29.55 o 
  -2  10  15     1897.01     1741.95     59.56 o 
   0  10  15     4430.44     4541.69     91.03 o 
 -17  11  15       21.24      -62.86     78.23 o 
 -15  11  15       23.20      -23.30     46.67 o 
 -13  11  15      325.60      302.59     47.10 o 
 -11  11  15       28.91      -51.06     34.04 o 
  -9  11  15      274.33      221.51     51.80 o 
  -7  11  15      374.44      318.74     50.35 o 
  -5  11  15       47.29       30.53     31.65 o 
  -3  11  15      193.86      265.39     38.50 o 
  -1  11  15       36.08       17.47     31.14 o 
 -12  12  15      541.09      553.95     46.58 o 
 -10  12  15      109.53       18.36     37.99 o 
  -8  12  15      577.59      623.60     56.72 o 
  -6  12  15     1515.89     1454.42     86.23 o 
 -26   0  16     5320.65     6052.03    171.25 o 
 -24   0  16     9362.49    10019.35    221.77 o 
 -22   0  16      278.86      203.36     71.77 o 
 -20   0  16    17171.38    16424.13    424.66 o 
 -18   0  16    24820.29    24851.52    562.22 o 
 -16   0  16     4884.46     4437.98    191.40 o 
 -14   0  16     5852.74     6363.90    227.28 o 
 -12   0  16    15666.13    15873.87    388.77 o 
 -10   0  16      289.35      221.30     65.79 o 
  -8   0  16    20557.13    19931.33    559.23 o 
  -6   0  16    22153.72    22088.77    342.57 o 
  -4   0  16     5366.83     5508.98    139.37 o 
  -2   0  16     7278.25     7427.37    164.29 o 
   0   0  16    15269.19    15670.51    406.72 o 
   2   0  16       74.64       65.79     59.81 o 
   4   0  16     6468.77     6483.52    251.21 o 
   6   0  16     7475.77     8277.86    293.07 o 
 -25   1  16       89.81       16.36     40.18 o 
 -23   1  16     2322.30     2451.36     88.59 o 
 -21   1  16     6442.25     6557.96    138.90 o 
 -19   1  16      282.34      202.64     52.74 o 
 -17   1  16     5692.19     5729.75    154.33 o 
 -15   1  16    13714.62    14124.92    262.22 o 
 -13   1  16     1045.52     1010.06     73.20 o 
 -11   1  16    14754.40    14676.57    412.70 o 
  -9   1  16    13368.60    13284.65    193.19 o 
  -7   1  16     1228.63     1365.12     73.38 o 
  -5   1  16     2365.31     2282.80     64.24 o 
  -3   1  16    12465.39    12709.54    279.71 o 
  -1   1  16       59.34       67.24     36.31 o 
   1   1  16    12900.32    12232.92    245.30 o 
   3   1  16     7339.11     7337.90    183.94 o 
   5   1  16      680.73      732.99     71.90 o 
   7   1  16     2519.59     2633.28    125.60 o 
 -26   2  16      868.67      955.07     64.40 o 
 -24   2  16     1248.10     1292.10     72.35 o 
 -22   2  16        4.54      -25.28     32.95 o 
 -20   2  16     1276.29     1231.57     66.70 o 
 -18   2  16     2499.14     2503.40     85.22 o 
 -16   2  16      652.32      571.33    107.66 o 
 -14   2  16     2596.31     2490.42    101.24 o 
 -12   2  16     4827.24     4598.66    133.17 o 
 -10   2  16      251.81      191.01     44.26 o 
  -8   2  16     6331.82     5933.63    100.02 o 
  -6   2  16     5271.90     5183.05     94.02 o 
  -4   2  16      548.24      523.26     37.29 o 
  -2   2  16     2411.08     2197.20     74.77 o 
   0   2  16     2474.34     2569.17    105.73 o 
   2   2  16       48.89       23.92     47.85 o 
   4   2  16     1263.74     1121.96    116.63 o 
   6   2  16     1499.60     1582.28     97.27 o 
 -25   3  16       12.66      -17.79     41.15 o 
 -23   3  16      216.47      159.87     43.65 o 
 -21   3  16        2.40      -32.04     48.44 o 
 -19   3  16       11.46      -51.28     34.19 o 
 -17   3  16     1249.07     1219.36     64.01 o 
 -15   3  16      953.68      704.51     53.27 o 
 -13   3  16      100.48       15.42     40.01 o 
 -11   3  16       78.31       80.74     38.06 o 
  -9   3  16      125.53      114.38     30.69 o 
  -7   3  16       73.32       38.87     25.48 o 
  -5   3  16     1290.88     1240.59     59.57 o 
  -3   3  16       27.45       27.27     29.79 o 
  -1   3  16      782.40      629.79     50.57 o 
   1   3  16      195.85      121.96     48.50 o 
   3   3  16        3.58      -20.93     38.06 o 
   5   3  16        4.43      -50.37     40.01 o 
 -24   4  16     1842.07     2009.71     85.00 o 
 -22   4  16      332.81      367.79     48.10 o 
 -20   4  16     3037.41     3211.69     98.84 o 
 -18   4  16     6512.62     6197.42    130.86 o 
 -16   4  16      467.10      386.53     47.40 o 
 -14   4  16     2595.11     2678.08     82.73 o 
 -12   4  16     4340.83     4595.77    135.14 o 
 -10   4  16        5.56       27.75     29.79 o 
  -8   4  16     5840.34     6002.83    143.28 o 
  -6   4  16     8216.92     8366.60    125.50 o 
  -4   4  16     1846.80     1895.34     60.40 o 
  -2   4  16     1171.99     1152.86     93.40 o 
   0   4  16     2624.43     2579.78     86.19 o 
   2   4  16        3.25      -50.05     71.77 o 
   4   4  16     1976.12     2056.72    103.55 o 
   6   4  16     2429.32     2768.53    120.48 o 
 -23   5  16     2691.90     3105.83    102.29 o 
 -21   5  16     7783.81     8041.83    157.38 o 
 -19   5  16       12.06       -2.48     34.95 o 
 -17   5  16     5986.67     5670.18    124.04 o 
 -15   5  16    11905.55    11296.91    182.83 o 
 -13   5  16     1317.95     1163.02     61.97 o 
 -11   5  16     6807.30     6811.91    153.53 o 
  -9   5  16    12596.70    13172.10    195.54 o 
  -7   5  16      310.80      360.30     35.06 o 
  -5   5  16     3194.20     3179.21     76.04 o 
  -3   5  16     8887.06     9159.90    192.39 o 
  -1   5  16     1239.31     1256.83     70.30 o 
   1   5  16     6024.74     5755.33    127.67 o 
   3   5  16     7186.41     7351.49    190.32 o 
   5   5  16      117.58      107.66     54.98 o 
 -22   6  16      446.02      372.77     48.96 o 
 -20   6  16     6213.26     6036.50    133.15 o 
 -18   6  16     9513.12     9674.35    172.46 o 
 -16   6  16     1329.62     1198.65     65.69 o 
 -14   6  16     4365.67     4119.60    103.27 o 
 -12   6  16    16692.97    16939.81    239.16 o 
 -10   6  16      125.70      146.27     39.71 o 
  -8   6  16    15843.73    15905.67    194.08 o 
  -6   6  16    11985.78    12100.33    199.42 o 
  -4   6  16      142.38      194.78     37.67 o 
  -2   6  16     7692.24     7550.86    147.14 o 
   0   6  16     8166.57     8263.12    251.69 o 
   2   6  16       40.67        3.93     35.58 o 
   4   6  16     4665.79     4569.56    152.25 o 
 -21   7  16     4936.55     5067.26    126.49 o 
 -19   7  16      280.51      252.80     53.20 o 
 -17   7  16     2409.52     2559.62     87.17 o 
 -15   7  16     2015.90     2028.32     94.28 o 
 -13   7  16      129.16       89.09     37.67 o 
 -11   7  16     3393.66     3395.31     79.73 o 
  -9   7  16     5539.99     5766.31    174.39 o 
  -7   7  16      960.58     1013.60     52.16 o 
  -5   7  16     2334.65     2308.14     68.59 o 
  -3   7  16     7958.01     8074.40    154.06 o 
  -1   7  16     1090.90     1149.87     64.40 o 
   1   7  16     2879.19     2954.59     97.80 o 
   3   7  16     5478.61     5514.58    233.26 o 
 -20   8  16      460.56      433.21     53.82 o 
 -18   8  16      796.06      839.36     59.41 o 
 -16   8  16       81.13       32.37     36.44 o 
 -14   8  16      415.45      406.52     47.11 o 
 -12   8  16      914.31     1002.07     86.64 o 
 -10   8  16      343.03      350.36     37.62 o 
  -8   8  16      688.03      619.33     59.85 o 
  -6   8  16     1297.78     1248.75     68.58 o 
  -4   8  16       18.24      -38.46     31.94 o 
  -2   8  16     1102.36     1227.18     70.16 o 
   0   8  16     1383.48     1425.39     75.53 o 
   2   8  16      480.64      488.32     57.29 o 
 -19   9  16        0.04      -55.08     36.72 o 
 -17   9  16      149.96      133.79     44.59 o 
 -15   9  16      533.49      544.89     53.82 o 
 -13   9  16      216.81      148.94     41.15 o 
 -11   9  16       10.57      -42.73     28.49 o 
  -9   9  16       37.78       -5.98     28.52 o 
  -7   9  16       39.53      -48.17     32.11 o 
  -5   9  16       98.55      105.53     28.46 o 
  -3   9  16      394.79      414.64     37.61 o 
  -1   9  16      225.91      187.36     33.45 o 
 -16  10  16       72.72      -30.20     47.86 o 
 -14  10  16     1355.49     1493.33     77.65 o 
 -12  10  16     5355.04     5256.25    163.80 o 
 -10  10  16      250.14      251.19     44.02 o 
  -8  10  16     2118.53     2234.12     71.95 o 
  -6  10  16     2030.01     2108.84     89.64 o 
  -4  10  16      252.94      231.31     34.07 o 
  -2  10  16      812.74      856.88     48.17 o 
 -13  11  16      240.62      210.17     46.88 o 
 -11  11  16     3551.59     3774.49     93.49 o 
  -9  11  16     4444.66     4735.65    102.59 o 
  -7  11  16       22.88       25.92     40.90 o 
 -25   1  17       22.57       17.94     46.52 o 
 -23   1  17     3850.13     3936.38    194.39 o 
 -21   1  17     2071.25     2109.14    143.55 o 
 -19   1  17      296.46      206.35     50.75 o 
 -17   1  17     2750.44     2822.62    112.02 o 
 -15   1  17      640.93      666.12     61.22 o 
 -13   1  17       18.11      -14.95     33.83 o 
 -11   1  17     1265.58     1214.54     73.92 o 
  -9   1  17     1112.85     1055.86     69.69 o 
  -7   1  17      631.35      539.50     52.66 o 
  -5   1  17     2651.09     2689.35     70.23 o 
  -3   1  17      342.92      441.04     42.50 o 
  -1   1  17       20.18       68.78     42.29 o 
   1   1  17     1704.84     1658.88     90.86 o 
   3   1  17     1285.62     1402.88     88.81 o 
   5   1  17       55.39        2.24     50.22 o 
 -24   2  17     5771.62     6167.55    142.54 o 
 -22   2  17      105.82       92.71     54.98 o 
 -20   2  17     6819.00     6922.71    181.71 o 
 -18   2  17     9489.21     9569.38    215.57 o 
 -16   2  17      326.65      233.64     48.50 o 
 -14   2  17     2840.72     3259.39    182.42 o 
 -12   2  17     4298.13     4208.33    126.88 o 
 -10   2  17      660.95      721.33     59.21 o 
  -8   2  17    13611.33    13517.10    201.42 o 
  -6   2  17     8875.09     9314.82    136.75 o 
  -4   2  17      183.39      153.71     30.58 o 
  -2   2  17     3900.90     4203.22    190.67 o 
   0   2  17     3770.30     3955.65    133.17 o 
   2   2  17      338.47      272.47     54.98 o 
   4   2  17     7524.20     7542.30    198.78 o 
 -23   3  17     7882.27     8398.81    167.89 o 
 -21   3  17     3548.75     3571.77    104.59 o 
 -19   3  17       53.52       75.76     50.22 o 
 -17   3  17     7734.02     8265.98    192.40 o 
 -15   3  17     5029.53     5312.01    150.09 o 
 -13   3  17      155.22       92.24     40.01 o 
 -11   3  17     7875.13     8048.36    319.99 o 
  -9   3  17     5737.92     6094.15    124.22 o 
  -7   3  17      374.91      389.53     35.06 o 
  -5   3  17     7867.72     7865.97    124.78 o 
  -3   3  17     3501.90     3567.84     96.57 o 
  -1   3  17       48.23      -21.93     31.08 o 
   1   3  17     6465.22     6510.09    175.48 o 
   3   3  17     5136.76     5308.25    160.71 o 
 -24   4  17     4431.93     4489.61    154.18 o 
 -22   4  17       38.15       30.76     50.95 o 
 -20   4  17     5701.77     6139.39    136.42 o 
 -18   4  17     7941.73     7766.86    151.23 o 
 -16   4  17      208.79      206.55     50.75 o 
 -14   4  17     4368.89     4483.21    278.12 o 
 -12   4  17     4739.81     4653.30    197.38 o 
 -10   4  17      186.49      221.30     44.26 o 
  -8   4  17     9019.29     9314.02    190.66 o 
  -6   4  17     7328.98     7555.82    121.79 o 
  -4   4  17      334.72      319.92     41.15 o 
  -2   4  17     3274.18     3339.17     96.57 o 
   0   4  17     3363.79     3395.23    122.65 o 
   2   4  17      521.43      510.93     63.44 o 
   4   4  17     5278.73     5152.75    162.79 o 
 -23   5  17      485.48      519.59     55.04 o 
 -21   5  17     1495.12     1409.87     73.62 o 
 -19   5  17      158.02       92.41     41.15 o 
 -17   5  17     1333.05     1309.59     68.89 o 
 -15   5  17     2720.71     2410.28     82.42 o 
 -13   5  17      308.60      279.69     56.82 o 
 -11   5  17      933.37     1063.59    107.66 o 
  -9   5  17     2897.69     2922.16    104.94 o 
  -7   5  17      194.65      184.86     36.44 o 
  -5   5  17      362.91      397.92     47.27 o 
  -3   5  17      467.29      439.74     47.11 o 
  -1   5  17       25.08        3.26     34.19 o 
   1   5  17     2398.84     2637.68    114.19 o 
   3   5  17     1885.76     2033.58    105.48 o 
 -22   6  17      206.69      127.33     42.50 o 
 -20   6  17       42.55      -49.84     37.99 o 
 -18   6  17        3.32      -42.45     36.72 o 
 -16   6  17       38.11       17.94     34.53 o 
 -14   6  17        1.87      -19.66     32.49 o 
 -12   6  17       65.55       55.82     44.26 o 
 -10   6  17       77.02       60.38     44.26 o 
  -8   6  17       93.00       54.02     35.58 o 
  -6   6  17        2.23      -18.37     29.45 o 
  -4   6  17       40.30       -4.05     32.95 o 
  -2   6  17       49.05      -42.83     32.95 o 
   0   6  17        7.89      -24.67     35.58 o 
   2   6  17        7.90       -0.78     48.50 o 
 -21   7  17      936.29     1021.03     66.70 o 
 -19   7  17        0.84      -15.33     38.70 o 
 -17   7  17     2872.94     3133.61     98.84 o 
 -15   7  17     1631.34     1849.85     76.77 o 
 -13   7  17        9.63      -26.81     32.11 o 
 -11   7  17     2107.00     2192.73     79.27 o 
  -9   7  17      476.61      504.39    103.38 o 
  -7   7  17      678.26      603.58     48.10 o 
  -5   7  17     4013.64     4203.51    109.09 o 
  -3   7  17     1229.97     1327.29     78.83 o 
  -1   7  17       93.24       84.62     49.13 o 
   1   7  17     2304.29     2243.31     93.24 o 
 -18   8  17     4905.97     5059.81    126.39 o 
 -16   8  17       47.37      -35.62     50.69 o 
 -14   8  17     5669.57     5474.22    124.87 o 
 -12   8  17     2704.21     2688.97     88.46 o 
 -10   8  17       15.03       26.76     31.88 o 
  -8   8  17     4140.60     4315.06     94.65 o 
  -6   8  17     5463.36     5529.54    158.56 o 
  -4   8  17        1.48      -19.94     34.53 o 
  -2   8  17     3754.89     3726.84    125.61 o 
 -17   9  17     5503.28     5875.02    156.85 o 
 -15   9  17     7465.62     7795.82    158.17 o 
 -13   9  17       70.89       23.12     39.13 o 
 -11   9  17     4340.46     4424.40    113.18 o 
  -9   9  17     6071.62     6285.44    116.25 o 
  -7   9  17       65.51       69.12     39.56 o 
  -5   9  17     3692.66     3821.29    107.95 o 
  -3   9  17     3743.69     3729.14     89.87 o 
 -12  10  17     3818.57     3794.34    108.90 o 
 -10  10  17      123.44      163.97     35.35 o 
  -8  10  17     2737.47     2720.57    117.52 o 
 -24   0  18     5321.60     5161.70    233.26 o 
 -22   0  18      892.75     1022.77    113.64 o 
 -20   0  18    11788.83    11675.13    352.89 o 
 -18   0  18     5087.93     5054.04    215.32 o 
 -16   0  18      228.07      179.43     77.75 o 
 -14   0  18     9250.36     9599.68    299.06 o 
 -12   0  18     5698.48     5676.07    215.32 o 
 -10   0  18      355.16      382.79     77.75 o 
  -8   0  18    12237.38    12171.56    328.96 o 
  -6   0  18     9363.55     9621.44    203.01 o 
  -4   0  18       84.99       29.59     40.01 o 
  -2   0  18     9261.61     9480.06    299.06 o 
   0   0  18     2086.86     2434.31    155.51 o 
   2   0  18     1993.06     1806.30    143.55 o 
 -23   1  18     4441.50     4500.51    155.51 o 
 -21   1  18     3566.54     3716.82    143.55 o 
 -19   1  18     1075.01     1077.91     84.27 o 
 -17   1  18     7808.51     8460.02    200.86 o 
 -15   1  18     3455.82     3875.09    128.94 o 
 -13   1  18     1821.23     1734.60     88.81 o 
 -11   1  18     6557.65     6401.60    160.71 o 
  -9   1  18     1835.00     2149.35     95.09 o 
  -7   1  18      752.27      662.82     44.05 o 
  -5   1  18     6721.24     6772.38    121.73 o 
  -3   1  18     4536.18     4858.65    145.86 o 
  -1   1  18      931.53      933.67     76.13 o 
   1   1  18     4719.76     5147.37    160.71 o 
 -22   2  18       87.47       70.10     52.74 o 
 -20   2  18     1336.83     1475.16     95.09 o 
 -18   2  18     1321.59     1485.02    104.67 o 
 -16   2  18       34.59       11.68     44.26 o 
 -14   2  18     1781.24     1772.70     90.86 o 
 -12   2  18      700.95      681.28     65.45 o 
 -10   2  18      867.06      715.47     61.22 o 
  -8   2  18     3567.02     3687.38     98.95 o 
  -6   2  18     2573.49     2680.46     72.49 o 
  -4   2  18       17.04       21.93     31.08 o 
  -2   2  18     1355.03     1429.21     92.71 o 
   0   2  18      777.49      700.51     71.90 o 
   2   2  18       70.04       25.17     50.22 o 
 -23   3  18       74.58       71.77     77.75 o 
 -21   3  18      133.52       90.46     50.22 o 
 -19   3  18        0.17      -49.34     41.66 o 
 -17   3  18        9.17       -5.98     56.82 o 
 -15   3  18       86.98      -24.87     40.01 o 
 -13   3  18      225.90      131.58     42.29 o 
 -11   3  18        2.63      -49.57     33.05 o 
  -9   3  18        7.66      -13.96     44.86 o 
  -7   3  18      404.76      304.56     40.18 o 
  -5   3  18      132.98       68.14     33.26 o 
  -3   3  18       16.31      -56.40     48.54 o 
  -1   3  18        2.16      -53.13     35.76 o 
   1   3  18       13.39       -5.20     50.84 o 
 -22   4  18        5.93        2.99     50.75 o 
 -20   4  18     2204.36     2285.38    131.58 o 
 -18   4  18      447.19      451.39     65.45 o 
 -16   4  18      767.10      719.26     71.90 o 
 -14   4  18     2821.02     2943.01    114.19 o 
 -12   4  18     1585.07     1579.83     88.51 o 
 -10   4  18        3.17       89.72     42.29 o 
  -8   4  18     2408.07     2296.92     81.68 o 
  -6   4  18     1836.50     1846.25     74.77 o 
  -4   4  18       31.35      -14.78     30.69 o 
  -2   4  18     1985.60     1811.84     77.07 o 
   0   4  18      633.99      688.58     71.53 o 
 -21   5  18     3479.41     3466.46    106.60 o 
 -19   5  18     1490.07     1513.14     97.00 o 
 -17   5  18     6381.48     6752.12    177.48 o 
 -15   5  18     2931.88     3091.36    212.33 o 
 -13   5  18      496.06      520.43     63.44 o 
 -11   5  18     7174.29     7595.24    418.68 o 
  -9   5  18     3342.08     3661.41    124.71 o 
  -7   5  18     1066.06     1003.26     70.86 o 
  -5   5  18     5557.22     5565.26    126.39 o 
  -3   5  18     3766.33     3835.71    105.86 o 
  -1   5  18      314.47      306.03     56.16 o 
 -20   6  18     6719.51     6950.87    149.23 o 
 -18   6  18     2310.61     2496.58     89.40 o 
 -16   6  18      138.43      136.85     52.74 o 
 -14   6  18     4953.24     5311.31    153.98 o 
 -12   6  18     4321.89     4611.77    141.26 o 
 -10   6  18     1170.60     1285.55    104.67 o 
  -8   6  18     8487.93     8792.87    161.12 o 
  -6   6  18     2492.92     2673.80    112.02 o 
  -4   6  18      540.11      439.49     65.53 o 
  -2   6  18     5185.88     5480.23    130.04 o 
 -19   7  18     1007.91     1087.49     69.06 o 
 -17   7  18     5317.90     5475.53    171.33 o 
 -15   7  18     2651.21     2662.79    179.32 o 
 -13   7  18        3.86       40.16     95.70 o 
 -11   7  18     3170.62     3243.91    121.78 o 
  -9   7  18     2400.37     2549.44    144.15 o 
  -7   7  18      288.20      312.59    134.57 o 
  -5   7  18     3547.83     3615.54    179.43 o 
  -3   7  18     1340.74     1429.84     73.62 o 
 -16   8  18       12.20       10.03     40.18 o 
 -14   8  18      360.46      284.28     45.96 o 
 -12   8  18      863.94      727.29     71.90 o 
 -10   8  18      110.80      122.25     65.79 o 
  -8   8  18     2600.57     2681.00    227.28 o 
  -6   8  18     1206.86     1204.19    116.63 o 
 -11   9  18       30.12        2.99     38.70 o 
 -21   1  19      664.64      767.51    176.44 o 
 -19   1  19      558.88      569.78     67.67 o 
 -17   1  19     2410.57     2499.06    167.47 o 
 -15   1  19      840.04      973.65     78.16 o 
 -13   1  19       23.06       34.18     44.26 o 
 -11   1  19     1751.22     1856.22     95.09 o 
  -9   1  19      885.96      800.77     69.69 o 
  -7   1  19      350.11      295.00     52.74 o 
  -5   1  19     1074.99      993.48     62.16 o 
  -3   1  19      135.12      110.65     46.52 o 
  -1   1  19      456.68      499.63     65.45 o 
 -20   2  19     6394.53     6815.40    188.17 o 
 -18   2  19     1972.19     2281.27    112.02 o 
 -16   2  19     1874.07     1764.89     97.00 o 
 -14   2  19     5697.69     5832.62    164.94 o 
 -12   2  19     1613.71     1734.52    101.68 o 
 -10   2  19      572.67      544.95     56.98 o 
  -8   2  19     4816.47     5119.12    145.86 o 
  -6   2  19      803.34      816.25     69.69 o 
  -4   2  19     1381.83     1216.02     67.85 o 
  -2   2  19     3350.52     3720.49    135.34 o 
 -21   3  19     2490.00     2559.20    167.47 o 
 -19   3  19      899.00      991.28     95.70 o 
 -17   3  19     9006.20     9015.00    215.69 o 
 -15   3  19     2601.92     3036.48    122.65 o 
 -13   3  19     1627.56     1669.26    116.63 o 
 -11   3  19     6467.29     6821.85    290.08 o 
  -9   3  19     1898.91     2165.74     99.32 o 
  -7   3  19     2285.80     2279.45     85.13 o 
  -5   3  19     5913.77     6126.40    134.59 o 
  -3   3  19      931.46     1050.38    137.57 o 
 -20   4  19     4208.25     4342.29    215.32 o 
 -18   4  19     1670.12     1734.29     99.32 o 
 -16   4  19      968.05      966.22     78.16 o 
 -14   4  19     4411.58     4625.88    145.86 o 
 -12   4  19     1091.03     1034.44     78.16 o 
 -10   4  19      777.52      837.46     86.73 o 
  -8   4  19     6200.29     6750.10    171.25 o 
  -6   4  19     2749.41     2847.12    114.19 o 
  -4   4  19      367.71      335.15     66.21 o 
  -2   4  19     4183.18     4222.24    143.61 o 
 -19   5  19      166.19      137.57     54.98 o 
 -17   5  19     2264.05     2219.21    109.72 o 
 -15   5  19      685.36      669.88    107.66 o 
 -13   5  19      268.95      296.77     56.98 o 
 -11   5  19     1198.66     1267.37     86.62 o 
  -9   5  19       13.68       31.04     44.26 o 
  -7   5  19     1412.66     1262.33    152.52 o 
  -5   5  19     1373.76     1398.94    248.22 o 
 -16   6  19      189.47       97.03     56.98 o 
 -14   6  19      508.46      542.34     67.27 o 
 -12   6  19      148.72       59.81     77.75 o 
 -10   6  19       38.62      -20.12     45.95 o 
  -8   6  19      118.73       79.31     48.50 o 
  -6   6  19      224.71      140.56     62.80 o 
 -13   7  19      676.05      600.40     68.78 o 
 -11   7  19     1750.36     1629.71     98.78 o 
  -9   7  19      639.42      663.90    107.66 o 
 -18   0  20     1639.89     1973.77    155.51 o 
 -16   0  20     2327.73     2440.29    167.47 o 
 -14   0  20     9385.75     9402.31    305.04 o 
 -12   0  20     1310.84     1602.94    137.57 o 
 -10   0  20     3595.49     3929.59    191.40 o 
  -8   0  20     7389.60     8068.52    269.15 o 
  -6   0  20     2963.13     3642.50    179.43 o 
  -4   0  20     2166.11     2063.48    149.53 o 
 -19   1  20      958.07      945.17     84.59 o 
 -17   1  20     5833.29     6050.32    173.40 o 
 -15   1  20     1547.88     1465.37     92.76 o 
 -13   1  20     1874.74     1786.89    137.57 o 
 -11   1  20     4427.36     4792.82    254.20 o 
  -9   1  20      474.97      608.28     67.67 o 
  -7   1  20     1764.15     1803.55     97.27 o 
  -5   1  20     6268.37     6621.23    179.71 o 
 -18   2  20      370.15      319.67     61.22 o 
 -16   2  20      610.98      570.80     98.69 o 
 -14   2  20     1655.42     1703.63    107.66 o 
 -12   2  20       54.38        3.38     59.81 o 
 -10   2  20      727.47      664.82     67.67 o 
  -8   2  20     1653.65     1744.65     93.04 o 
  -6   2  20      429.98      348.01     68.78 o 
 -17   3  20        0.69        0.00     46.52 o 
 -15   3  20        4.70      -49.27     44.26 o 
 -13   3  20        2.75      -66.38     44.26 o 
 -11   3  20       17.50       46.81     48.50 o 
  -9   3  20        0.54      -47.85     42.29 o 
  -7   3  20       21.30      -53.83     65.79 o 
 -16   4  20      955.19     1064.77     84.59 o 
 -14   4  20     2535.35     2726.31    120.48 o 
 -12   4  20      356.89      344.70     59.21 o 
 -10   4  20     1390.15     1511.51    161.49 o 
  -8   4  20     2283.58     2739.35    167.47 o 
 -13   5  20     1642.54     1717.77    116.63 o 
 -11   5  20     6864.98     7416.62    190.32 o 
                                                 
